# Supplementary material for: 5-Meth­oxy-1-(3,4,5-trimethoxy­phen­yl)-1H-indole
Source: Acta Crystallogr Sect E Struct Rep Online. 2010 Jun 16;66(Pt 7):o1678. doi: 10.1107/S1600536810018568 (PMC3007039; doi:10.1107/S1600536810018568)
Supplement: Supplementary file 1 [file e-66-o1678-sup1.cif]

##############################################################################
###                                                                        ###
###        Electronic paper (Acta Crystallographica Section E)             ###
###                                                                        ###
##############################################################################
#                                                                            #
# This CIF contains the data in a paper accepted for publication in Acta     #
# Crystallographica Section E. It conforms to the requirements of Notes      #
# for Authors for Section E, and has been peer reviewed under the auspices   #
# of the IUCr Commission on Journals.                                        #
#                                                                            #
# Full details of the Crystallographic Information File format               #
# are given in the paper "The Crystallographic Information File (CIF):       #
# a New Standard Archive File for Crystallography" by S. R. Hall, F. H.      #
# Allen and I. D. Brown [Acta Cryst. (1991), A47, 655-685].                  #
#                                                                            #
# The current version of the core CIF dictionary is obtainable from          #
# ftp://ftp.iucr.org/pub/cif_core.dic. The current version number is 2.4.    #
#                                                                            #
# Software is freely available for graphical display of the structure(s) in  #
# this CIF.  For information consult the CIF home page http://www.iucr.org/  #
# cif/home.html                                                              #
#                                                                            #
# This file may be used for bona fide research purposes within the           #
# scientific community so long as proper attribution is given to the journal # 
# article from which it was obtained.                                        #
#                                                                            #
##############################################################################
                                             
data_global
_audit_creation_method     'WinGX routine CIF_UPDATE'
_audit_conform_dict_name     cif_core.dic
_audit_conform_dict_version     2.3
_journal_date_recd_electronic     2010-01-22
_journal_date_accepted     2010-05-18
_journal_name_full     'Acta Crystallographica, Section E'
_journal_year     2010
_journal_volume     66
_journal_issue      7
_journal_page_first     o1678
_journal_page_last     o1678
_journal_paper_category     QO
_journal_coeditor_code     FL2291
loop_
    _publ_contact_author_name
    _publ_contact_author_address
    _publ_contact_author_email
    'Daniel S. Jones'
;
Department of Chemistry
The University of North Carolina at Charlotte
9201 University City Blvd
Charlotte, NC 28223, USA
;
 djones@uncc.edu
    'Craig A. Ogle'
;
Department of Chemistry
The University of North Carolina at Charlotte
9201 University City Blvd
Charlotte, NC 28223, USA
;
 cogle@uncc.edu
_publ_contact_author_fax     (704)6874438
_publ_contact_author_phone     (704)6873151
_publ_section_title
;
5-Methoxy-1-(3,4,5-trimethoxyphenyl)-1<i>H</i>-indole
;
loop_
    _publ_author_name
    _publ_author_address
    'Thomas Blake Monroe'
;Department of Chemistry
The University of North Carolina at Charlotte
9201 University City Blvd
Charlotte, NC 28223, USA
;
    'Casey Rimland'
;Department of Chemistry
The University of North Carolina at Charlotte
9201 University City Blvd
Charlotte, NC 28223, USA
;
    'Yasamin Moazami'
;Department of Chemistry
The University of North Carolina at Charlotte
9201 University City Blvd
Charlotte, NC 28223, USA
;
    'Daniel S. Jones'
;Department of Chemistry
The University of North Carolina at Charlotte
9201 University City Blvd
Charlotte, NC 28223, USA
;
    'Craig A. Ogle'
;Department of Chemistry
The University of North Carolina at Charlotte
9201 University City Blvd
Charlotte, NC 28223, USA
;
data_I
_audit_creation_method     'WinGX routine CIF_UPDATE'
_chemical_name_systematic
;
5-Methoxy-1-(3,4,5-trimethoxyphenyl)-1<i>H</i>-indole
;
_chemical_formula_moiety     'C18 H19 N1 O4'
_chemical_formula_sum     'C18 H19 N O4'
_chemical_formula_iupac     'C18 H19 N1 O4'
_chemical_formula_weight     313.34
_symmetry_cell_setting     monoclinic
_symmetry_space_group_name_H-M     'C 2/c'
_symmetry_space_group_name_hall     '-C 2yc'
loop_
    _symmetry_equiv_pos_as_xyz
    'x, y, z'
    '-x, y, -z+1/2'
    'x+1/2, y+1/2, z'
    '-x+1/2, y+1/2, -z+1/2'
    '-x, -y, -z'
    'x, -y, z-1/2'
    '-x+1/2, -y+1/2, -z'
    'x+1/2, -y+1/2, z-1/2'
_cell_length_a     19.0036(16)
_cell_length_b     7.3179(14)
_cell_length_c     23.672(4)
_cell_angle_alpha     90
_cell_angle_beta     96.802(10)
_cell_angle_gamma     90
_cell_volume     3268.8(9)
_cell_formula_units_Z     8
_cell_measurement_reflns_used     24
_cell_measurement_theta_min     6.35
_cell_measurement_theta_max     20.83
_cell_measurement_temperature     295(2)
_exptl_crystal_description     prism
_exptl_crystal_colour     Colorless
_exptl_crystal_size_max     0.32
_exptl_crystal_size_mid     0.27
_exptl_crystal_size_min     0.26
_exptl_crystal_density_diffrn     1.273
_exptl_crystal_density_method     'not measured'
_exptl_crystal_F_000     1328
_exptl_absorpt_coefficient_mu     0.739
_exptl_absorpt_correction_type     none
_diffrn_ambient_temperature     295
_diffrn_radiation_type     CuK\a
_diffrn_radiation_wavelength     1.54184
_diffrn_measurement_device_type     'Enraf--Nonius CAD-4'
_diffrn_measurement_device     '\k-geometry diffractometer'
_diffrn_measurement_method     'non-profiled omega/2theta scans'
_diffrn_reflns_number     6084
_diffrn_reflns_av_R_equivalents     0.0261
_diffrn_reflns_theta_min     3.76
_diffrn_reflns_theta_max     67.43
_diffrn_reflns_theta_full     67.43
_diffrn_measured_fraction_theta_max     1
_diffrn_measured_fraction_theta_full     1
_diffrn_reflns_limit_h_min     -22
_diffrn_reflns_limit_h_max     22
_diffrn_reflns_limit_k_min     -8
_diffrn_reflns_limit_k_max     0
_diffrn_reflns_limit_l_min     -28
_diffrn_reflns_limit_l_max     28
_diffrn_standards_number     3
_diffrn_standards_interval_count     190
_diffrn_standards_interval_time     60
_diffrn_standards_decay_%     4
loop_
    _diffrn_standard_refln_index_h
    _diffrn_standard_refln_index_k
    _diffrn_standard_refln_index_l
    5 -1 -2
    -2 -2 3
    2 2 -2
_reflns_number_total     2951
_reflns_number_gt     2074
_reflns_threshold_expression     I>2sigma(I)
_refine_ls_structure_factor_coef     Fsqd
_refine_ls_matrix_type     full
_refine_ls_R_factor_gt     0.0367
_refine_ls_wR_factor_ref     0.1098
_refine_ls_goodness_of_fit_ref     1.004
_refine_ls_restrained_S_all     1.004
_refine_ls_number_reflns     2951
_refine_ls_number_parameters     209
_refine_ls_number_restraints     0
_refine_ls_hydrogen_treatment     constr
_refine_ls_weighting_scheme     calc
_refine_ls_weighting_details
         'calc w=1/[\s^2^(Fo^2^)+(0.0613P)^2^+0.6050P] where P=(Fo^2^+2Fc^2^)/3'
_refine_ls_shift/su_max     0
_refine_diff_density_max     0.159
_refine_diff_density_min     -0.161
_refine_ls_extinction_method     'SHELXL97 (Sheldrick, 2008)'
_refine_ls_extinction_coef     0.00188(13)
_refine_ls_extinction_expression
                                    Fc^*^=kFc[1+0.001xFc^2^\l^3^/sin(2\q)]^-1/4^
loop_
    _atom_type_symbol
    _atom_type_description
    _atom_type_scat_dispersion_real
    _atom_type_scat_dispersion_imag
    _atom_type_scat_source
    C C 0.0181 0.0091 'International Tables Vol C Tables 4.2.6.8 and 6.1.1.4'
    H H 0 0 'International Tables Vol C Tables 4.2.6.8 and 6.1.1.4'
    N N 0.0311 0.018 'International Tables Vol C Tables 4.2.6.8 and 6.1.1.4'
    O O 0.0492 0.0322 'International Tables Vol C Tables 4.2.6.8 and 6.1.1.4'
_computing_data_collection     'CAD-4 EXPRESS (Enraf--Nonius, 1994)'
_computing_cell_refinement     'CAD-4 EXPRESS (Enraf--Nonius, 1994)'
_computing_data_reduction     'XCAD4 (Harms & Wocadlo, 1995)'
_computing_structure_solution     'SHELXS97 (Sheldrick, 2008)'
_computing_structure_refinement     'SHELXL97 (Sheldrick, 2008)'
_computing_molecular_graphics
;ORTEP-3 for Windows (Farrugia, 1997), <i>Mercury</i>
(Macrae <i>et al.</i>,  2006)
;
_computing_publication_material     'WinGX (Farrugia, 1999)'
loop_
    _atom_site_type_symbol
    _atom_site_label
    _atom_site_fract_x
    _atom_site_fract_y
    _atom_site_fract_z
    _atom_site_U_iso_or_equiv
    _atom_site_adp_type
    _atom_site_calc_flag
    _atom_site_refinement_flags
    _atom_site_occupancy
    _atom_site_disorder_assembly
    _atom_site_disorder_group
    O O14 0.15356(6) 0.12928(15) 0.49143(5) 0.0511(3) Uani d . 1 . .
    O O13 0.07247(7) 0.29172(17) 0.40657(5) 0.0575(3) Uani d . 1 . .
    O O5 0.40130(7) 0.77324(19) 0.74372(5) 0.0647(4) Uani d . 1 . .
    N N 0.14855(7) 0.67340(19) 0.60827(5) 0.0451(3) Uani d . 1 . .
    O O12 0.02905(7) 0.64188(17) 0.41594(5) 0.0562(4) Uani d . 1 . .
    C C11 0.08846(8) 0.6630(2) 0.51210(7) 0.0459(4) Uani d . 1 . .
    H H15 0.0741 0.7834 0.5159 0.055 Uiso calc R 1 . .
    C C15 0.15105(8) 0.3970(2) 0.55189(6) 0.0429(4) Uani d . 1 . .
    H H11 0.1773 0.3391 0.5824 0.051 Uiso calc R 1 . .
    C C14 0.13334(8) 0.3050(2) 0.50087(7) 0.0414(4) Uani d . 1 . .
    C C8 0.21611(9) 0.6831(2) 0.63793(6) 0.0428(4) Uani d . 1 . .
    C C7 0.27934(9) 0.6005(2) 0.62755(7) 0.0488(4) Uani d . 1 . .
    H H4 0.2813 0.5235 0.5965 0.059 Uiso calc R 1 . .
    C C13 0.09214(8) 0.3894(2) 0.45562(6) 0.0430(4) Uani d . 1 . .
    C C12 0.06941(8) 0.5691(2) 0.46185(7) 0.0435(4) Uani d . 1 . .
    C C10 0.12910(8) 0.5758(2) 0.55666(6) 0.0427(4) Uani d . 1 . .
    C C6 0.33859(10) 0.6368(3) 0.66472(7) 0.0519(4) Uani d . 1 . .
    H H3 0.3813 0.5823 0.6589 0.062 Uiso calc R 1 . .
    C C5 0.33640(10) 0.7540(2) 0.71127(7) 0.0496(4) Uani d . 1 . .
    C C3 0.14176(10) 0.8679(2) 0.68041(7) 0.0539(5) Uani d . 1 . .
    H H9 0.124 0.95 0.7052 0.065 Uiso calc R 1 . .
    C C18 0.20053(9) 0.0443(2) 0.53514(7) 0.0532(4) Uani d . 1 . .
    H H18A 0.2109 -0.0777 0.5237 0.08 Uiso calc R 1 . .
    H H18B 0.1786 0.04 0.5696 0.08 Uiso calc R 1 . .
    H H18C 0.2437 0.1134 0.5415 0.08 Uiso calc R 1 . .
    C C4 0.27495(10) 0.8393(2) 0.72137(7) 0.0520(4) Uani d . 1 . .
    H H7 0.274 0.9179 0.7521 0.062 Uiso calc R 1 . .
    C C2 0.10450(10) 0.7872(2) 0.63464(7) 0.0512(4) Uani d . 1 . .
    H H8 0.0566 0.8057 0.6228 0.061 Uiso calc R 1 . .
    C C9 0.21305(9) 0.8044(2) 0.68373(7) 0.0466(4) Uani d . 1 . .
    C C16 0.00926(10) 0.8294(3) 0.41920(8) 0.0597(5) Uani d . 1 . .
    H H16A -0.0187 0.8644 0.3844 0.09 Uiso calc R 1 . .
    H H16B 0.0511 0.9038 0.4248 0.09 Uiso calc R 1 . .
    H H16C -0.0179 0.8461 0.4505 0.09 Uiso calc R 1 . .
    C C17 0.10615(13) 0.3480(3) 0.35877(8) 0.0751(6) Uani d . 1 . .
    H H17A 0.0895 0.2739 0.3265 0.113 Uiso calc R 1 . .
    H H17B 0.1565 0.3342 0.3673 0.113 Uiso calc R 1 . .
    H H17C 0.0951 0.4738 0.3504 0.113 Uiso calc R 1 . .
    C C19 0.40555(13) 0.8959(3) 0.78968(9) 0.0857(7) Uani d . 1 . .
    H H1A 0.4531 0.8973 0.8086 0.129 Uiso calc R 1 . .
    H H1B 0.3736 0.858 0.8159 0.129 Uiso calc R 1 . .
    H H1C 0.3929 1.0162 0.7759 0.129 Uiso calc R 1 . .
loop_
    _atom_site_aniso_label
    _atom_site_aniso_U_11
    _atom_site_aniso_U_22
    _atom_site_aniso_U_33
    _atom_site_aniso_U_12
    _atom_site_aniso_U_13
    _atom_site_aniso_U_23
    O14 0.0641(7) 0.0342(6) 0.0528(7) 0.0029(5) -0.0026(6) -0.0024(5)
    O13 0.0760(8) 0.0458(7) 0.0466(6) -0.0098(6) -0.0091(6) -0.0038(5)
    O5 0.0659(8) 0.0628(9) 0.0605(8) -0.0043(7) -0.0125(6) -0.0102(7)
    N 0.0516(8) 0.0402(8) 0.0423(7) 0.0020(6) 0.0006(6) -0.0044(6)
    O12 0.0620(8) 0.0452(7) 0.0560(7) 0.0041(6) -0.0155(6) 0.0022(6)
    C11 0.0497(9) 0.0362(9) 0.0503(9) 0.0013(7) 0.0003(7) -0.0013(7)
    C15 0.0465(9) 0.0387(9) 0.0420(8) -0.0023(7) -0.0006(7) 0.0026(7)
    C14 0.0443(8) 0.0322(8) 0.0475(8) -0.0049(7) 0.0050(7) 0.0006(7)
    C8 0.0522(9) 0.0359(9) 0.0394(8) -0.0001(7) 0.0009(7) -0.0006(7)
    C7 0.0568(10) 0.0445(10) 0.0446(8) 0.0004(8) 0.0043(7) -0.0065(7)
    C13 0.0468(9) 0.0386(9) 0.0421(8) -0.0093(7) -0.0016(7) -0.0018(7)
    C12 0.0409(8) 0.0398(9) 0.0480(9) -0.0034(7) -0.0027(7) 0.0044(7)
    C10 0.0458(8) 0.0383(9) 0.0431(8) -0.0040(7) 0.0021(7) -0.0025(7)
    C6 0.0531(10) 0.0494(10) 0.0528(10) 0.0010(8) 0.0044(8) -0.0033(8)
    C5 0.0589(10) 0.0424(10) 0.0452(9) -0.0040(8) -0.0040(8) 0.0020(7)
    C3 0.0648(11) 0.0459(10) 0.0505(9) 0.0095(8) 0.0050(8) -0.0088(8)
    C18 0.0551(10) 0.0418(10) 0.0619(10) 0.0023(8) 0.0034(8) 0.0063(8)
    C4 0.0704(12) 0.0417(10) 0.0423(8) -0.0013(9) -0.0001(8) -0.0072(7)
    C2 0.0560(10) 0.0448(9) 0.0523(9) 0.0092(8) 0.0044(8) -0.0017(8)
    C9 0.0608(10) 0.0371(9) 0.0409(8) 0.0014(8) 0.0022(7) -0.0016(7)
    C16 0.0653(12) 0.0456(11) 0.0654(12) 0.0073(9) -0.0046(9) 0.0097(9)
    C17 0.1107(18) 0.0663(14) 0.0487(10) 0.0058(13) 0.0109(11) -0.0032(10)
    C19 0.0995(17) 0.0828(17) 0.0663(13) 0.0018(14) -0.0254(12) -0.0217(12)
_geom_special_details
;
All esds (except the esd in the dihedral angle between two l.s. planes) are
estimated using the full covariance matrix. The cell esds are taken into
account individually in the estimation of esds in distances, angles and
torsion angles; correlations between esds in cell parameters are only used
when they are defined by crystal symmetry. An approximate (isotropic)
treatment of cell esds is used for estimating esds involving l.s. planes.
;
loop_
    _geom_bond_atom_site_label_1
    _geom_bond_atom_site_label_2
    _geom_bond_site_symmetry_2
    _geom_bond_distance
    _geom_bond_publ_flag
    O14 C14 . 1.368(2) ?
    O14 C18 . 1.427(2) ?
    O13 C13 . 1.3769(18) ?
    O13 C17 . 1.425(2) ?
    O5 C5 . 1.381(2) ?
    O5 C19 . 1.405(2) ?
    N C2 . 1.381(2) ?
    N C8 . 1.390(2) ?
    N C10 . 1.4255(19) ?
    O12 C12 . 1.3622(18) ?
    O12 C16 . 1.427(2) ?
    C11 C12 . 1.384(2) ?
    C11 C10 . 1.387(2) ?
    C11 H15 . 0.93 ?
    C15 C10 . 1.382(2) ?
    C15 C14 . 1.389(2) ?
    C15 H11 . 0.93 ?
    C14 C13 . 1.394(2) ?
    C8 C7 . 1.393(2) ?
    C8 C9 . 1.408(2) ?
    C7 C6 . 1.371(2) ?
    C7 H4 . 0.93 ?
    C13 C12 . 1.397(2) ?
    C6 C5 . 1.401(2) ?
    C6 H3 . 0.93 ?
    C5 C4 . 1.370(2) ?
    C3 C2 . 1.357(2) ?
    C3 C9 . 1.426(2) ?
    C3 H9 . 0.93 ?
    C18 H18A . 0.96 ?
    C18 H18B . 0.96 ?
    C18 H18C . 0.96 ?
    C4 C9 . 1.412(2) ?
    C4 H7 . 0.93 ?
    C2 H8 . 0.93 ?
    C16 H16A . 0.96 ?
    C16 H16B . 0.96 ?
    C16 H16C . 0.96 ?
    C17 H17A . 0.96 ?
    C17 H17B . 0.96 ?
    C17 H17C . 0.96 ?
    C19 H1A . 0.96 ?
    C19 H1B . 0.96 ?
    C19 H1C . 0.96 ?
loop_
    _geom_angle_atom_site_label_1
    _geom_angle_atom_site_label_2
    _geom_angle_atom_site_label_3
    _geom_angle_site_symmetry_1
    _geom_angle_site_symmetry_3
    _geom_angle
    _geom_angle_publ_flag
    C14 O14 C18 . . 117.06(12) ?
    C13 O13 C17 . . 114.63(14) ?
    C5 O5 C19 . . 117.49(16) ?
    C2 N C8 . . 108.29(13) ?
    C2 N C10 . . 125.44(14) ?
    C8 N C10 . . 126.06(14) ?
    C12 O12 C16 . . 117.38(13) ?
    C12 C11 C10 . . 119.38(15) ?
    C12 C11 H15 . . 120.3 ?
    C10 C11 H15 . . 120.3 ?
    C10 C15 C14 . . 119.05(15) ?
    C10 C15 H11 . . 120.5 ?
    C14 C15 H11 . . 120.5 ?
    O14 C14 C15 . . 123.64(14) ?
    O14 C14 C13 . . 115.72(14) ?
    C15 C14 C13 . . 120.63(15) ?
    N C8 C7 . . 130.78(15) ?
    N C8 C9 . . 107.54(14) ?
    C7 C8 C9 . . 121.66(15) ?
    C6 C7 C8 . . 117.58(16) ?
    C6 C7 H4 . . 121.2 ?
    C8 C7 H4 . . 121.2 ?
    O13 C13 C14 . . 119.30(15) ?
    O13 C13 C12 . . 121.42(14) ?
    C14 C13 C12 . . 119.23(14) ?
    O12 C12 C11 . . 123.83(15) ?
    O12 C12 C13 . . 115.82(14) ?
    C11 C12 C13 . . 120.35(15) ?
    C15 C10 C11 . . 121.32(15) ?
    C15 C10 N . . 119.60(14) ?
    C11 C10 N . . 119.08(15) ?
    C7 C6 C5 . . 121.68(17) ?
    C7 C6 H3 . . 119.2 ?
    C5 C6 H3 . . 119.2 ?
    C4 C5 O5 . . 125.46(16) ?
    C4 C5 C6 . . 121.44(16) ?
    O5 C5 C6 . . 113.10(16) ?
    C2 C3 C9 . . 107.72(15) ?
    C2 C3 H9 . . 126.1 ?
    C9 C3 H9 . . 126.1 ?
    O14 C18 H18A . . 109.5 ?
    O14 C18 H18B . . 109.5 ?
    H18A C18 H18B . . 109.5 ?
    O14 C18 H18C . . 109.5 ?
    H18A C18 H18C . . 109.5 ?
    H18B C18 H18C . . 109.5 ?
    C5 C4 C9 . . 118.11(15) ?
    C5 C4 H7 . . 120.9 ?
    C9 C4 H7 . . 120.9 ?
    C3 C2 N . . 109.65(16) ?
    C3 C2 H8 . . 125.2 ?
    N C2 H8 . . 125.2 ?
    C8 C9 C4 . . 119.51(16) ?
    C8 C9 C3 . . 106.80(15) ?
    C4 C9 C3 . . 133.69(16) ?
    O12 C16 H16A . . 109.5 ?
    O12 C16 H16B . . 109.5 ?
    H16A C16 H16B . . 109.5 ?
    O12 C16 H16C . . 109.5 ?
    H16A C16 H16C . . 109.5 ?
    H16B C16 H16C . . 109.5 ?
    O13 C17 H17A . . 109.5 ?
    O13 C17 H17B . . 109.5 ?
    H17A C17 H17B . . 109.5 ?
    O13 C17 H17C . . 109.5 ?
    H17A C17 H17C . . 109.5 ?
    H17B C17 H17C . . 109.5 ?
    O5 C19 H1A . . 109.5 ?
    O5 C19 H1B . . 109.5 ?
    H1A C19 H1B . . 109.5 ?
    O5 C19 H1C . . 109.5 ?
    H1A C19 H1C . . 109.5 ?
    H1B C19 H1C . . 109.5 ?
