# Supplementary material for: 5-Meth­oxy-1-(3,4,5-trimethoxy­phen­yl)-1H-indole
Source: Acta Crystallogr Sect E Struct Rep Online. 2010 Jun 16;66(Pt 7):o1678. doi: 10.1107/S1600536810018568 (PMC3007039; doi:10.1107/S1600536810018568)
Supplement: Supplementary file 2 [file e-66-o1678-Isup2.hkl]

#
# h,k,l, Fc-squared, Fo-squared, sigma(Fo-squared) and status flag
#
data_I
_shelx_title ' crym1x1_all in C 1 2/c 1'
_shelx_refln_list_code          4
_shelx_F_calc_maximum      332.51
_exptl_crystal_F_000      1328.00
_reflns_d_resolution_high  0.8349
 
loop_
 _symmetry_equiv_pos_as_xyz
 'x, y, z'
 '-x, y, -z+1/2'
 'x+1/2, y+1/2, z'
 '-x+1/2, y+1/2, -z+1/2'
 '-x, -y, -z'
 'x, -y, z-1/2'
 '-x+1/2, -y+1/2, -z'
 'x+1/2, -y+1/2, z-1/2'
 
_cell_length_a    19.0036
_cell_length_b     7.3179
_cell_length_c    23.6717
_cell_angle_alpha  90.000
_cell_angle_beta   96.802
_cell_angle_gamma  90.000
 
_shelx_F_squared_multiplier     1.000
 
loop_
 _refln_index_h
 _refln_index_k
 _refln_index_l
 _refln_F_squared_calc
 _refln_F_squared_meas
 _refln_F_squared_sigma
 _refln_observed_status
   2   0   0     1768.43     1402.48     20.93 o
   4   0   0    78591.20    83547.16    814.76 o
   6   0   0     1640.19     1469.64     36.59 o
   8   0   0     1949.76     2156.90     46.80 o
  10   0   0      270.46      204.20      9.17 o
  12   0   0      430.62      348.73     12.00 o
  14   0   0     4002.37     3873.89     86.73 o
  16   0   0     4471.90     4182.99     63.65 o
  18   0   0        7.08       13.54     13.61 o
  20   0   0       33.26       46.88      8.24 o
  22   0   0        2.06        1.04     21.20 o
   1   1   0    22667.82    22540.05    705.54 o
   3   1   0     1140.25     1100.18     16.17 o
   5   1   0    32154.58    31449.44    178.16 o
   7   1   0     1067.25      928.16     15.75 o
   9   1   0       90.64       70.03      9.06 o
  11   1   0       48.60       20.78     14.31 o
  13   1   0       36.57       34.30     12.11 o
  15   1   0       29.07       32.78     14.27 o
  17   1   0       44.23       58.59     10.59 o
  19   1   0      308.63      322.05     27.25 o
  21   1   0        0.76        9.55     11.50 o
   0   2   0    47544.20    51968.14    792.01 o
   2   2   0      996.23      964.62     13.44 o
   4   2   0     3902.16     3759.18    100.11 o
   6   2   0      493.37      516.52     11.31 o
   8   2   0      338.64      326.32     10.29 o
  10   2   0      217.97      219.93      9.99 o
  12   2   0      574.07      526.69     22.00 o
  14   2   0        5.53       -4.60     17.23 o
  16   2   0      739.75      731.76     22.64 o
  18   2   0      107.44      108.39     10.94 o
  20   2   0       13.92        2.56     15.06 o
  22   2   0        8.93       19.11      6.42 o
   1   3   0     6689.19     6912.02     67.79 o
   3   3   0      836.90      784.45     13.26 o
   5   3   0     2127.33     2325.26     31.78 o
   7   3   0     3950.53     3922.52    154.21 o
   9   3   0      597.44      627.27     15.31 o
  11   3   0       16.34       23.52     17.44 o
  13   3   0       54.83       68.12     10.62 o
  15   3   0       75.79       58.33     13.26 o
  17   3   0      340.92      366.44     18.96 o
  19   3   0      129.69      150.86     11.13 o
  21   3   0       25.22       11.99      7.77 o
   0   4   0    16727.36    18728.70    137.54 o
   2   4   0        3.66       -8.56     17.04 o
   4   4   0      246.58      234.10     11.35 o
   6   4   0     1642.48     1481.30     98.80 o
   8   4   0     1136.42     1179.96     21.86 o
  10   4   0     1201.27     1199.06     23.43 o
  12   4   0       14.85       57.26     22.95 o
  14   4   0      269.75      290.19     22.23 o
  16   4   0      658.78      699.17     19.89 o
  18   4   0       26.29       36.20     11.29 o
  20   4   0        0.91        2.29      6.75 o
   1   5   0       19.18       -6.53     23.32 o
   3   5   0     1270.32     1303.02     43.89 o
   5   5   0       18.29        9.02     23.07 o
   7   5   0        0.50      -10.79     46.77 o
   9   5   0      170.26      144.27     13.99 o
  11   5   0      516.71      513.22     18.43 o
  13   5   0      307.94      272.15     23.77 o
  15   5   0        0.43      -12.38     18.08 o
  17   5   0        5.68       -6.35     18.36 o
   0   6   0      356.85      374.16     23.70 o
   2   6   0        2.02        1.70     22.91 o
   4   6   0      556.22      533.86     18.95 o
   6   6   0      212.42      215.54     14.95 o
   8   6   0      158.91      170.33     14.09 o
  10   6   0        7.39       21.76     37.92 o
  12   6   0       69.00       -4.98     26.53 o
  14   6   0       19.91       16.94      9.98 o
  16   6   0       37.12       36.96     11.71 o
   1   7   0      244.42      225.95     15.29 o
   3   7   0      372.61      310.56     17.27 o
   5   7   0      237.09      210.32     13.97 o
   7   7   0      439.12      409.64     26.98 o
   9   7   0      554.74      545.95     17.17 o
  11   7   0       39.84       26.17     15.72 o
  13   7   0      265.31      248.25     13.89 o
   0   8   0       67.41       69.78      9.86 o
   2   8   0        7.41       -2.42     18.24 o
   4   8   0      109.31      120.98     15.51 o
   6   8   0      221.70      233.68     11.79 o
   8   8   0        0.01      -14.69     17.61 o
 -21   1   1        5.96      -15.04     15.04 o
 -19   1   1       86.84      112.40     16.81 o
 -17   1   1        8.10       18.04     12.59 o
 -15   1   1      420.42      416.36     16.49 o
 -13   1   1      119.85      141.23     10.13 o
 -11   1   1     4077.06     4157.43     48.28 o
  -9   1   1       28.55        9.34     11.68 o
  -7   1   1     1674.06     1558.86     29.82 o
  -5   1   1    13135.63    12413.21     75.49 o
  -3   1   1       14.91       25.74     12.61 o
  -1   1   1     4203.99     3883.44     29.91 o
   1   1   1       72.60       69.38      4.97 o
   3   1   1     4231.82     4099.26     36.67 o
   5   1   1      236.54      185.31     11.76 o
   7   1   1        7.42       13.62     11.84 o
   9   1   1      448.74      444.01     27.28 o
  11   1   1      138.28      116.23      8.40 o
  13   1   1        0.68       12.15     15.48 o
  15   1   1     2086.13     2044.46     77.38 o
  17   1   1      319.27      297.38     14.50 o
  19   1   1       58.77       50.76     18.12 o
  21   1   1        0.22      -15.16     15.16 o
 -22   2   1       12.21       12.66      8.75 o
 -20   2   1        3.60        3.09     15.38 o
 -18   2   1       34.74       22.04     12.81 o
 -16   2   1       39.17       37.51     12.85 o
 -14   2   1      148.80      155.02     14.21 o
 -12   2   1      315.50      344.55     13.36 o
 -10   2   1       29.12       42.40      9.96 o
  -8   2   1     2856.95     2837.19     62.16 o
  -6   2   1      119.08      104.25      7.22 o
  -4   2   1       15.17       27.57     18.28 o
  -2   2   1        3.04       11.09     13.49 o
   0   2   1      159.16      166.87      5.29 o
   2   2   1      585.53      506.50      9.47 o
   4   2   1      156.37      162.00     46.84 o
   6   2   1     3929.91     3749.43    148.27 o
   8   2   1     1502.74     1498.60     21.41 o
  10   2   1       34.58       48.88      7.63 o
  12   2   1       46.89       44.01     12.65 o
  14   2   1       40.82       71.73     18.91 o
  16   2   1      188.31      189.99     13.33 o
  18   2   1       68.36       76.21     10.07 o
  20   2   1       10.46       14.13      9.23 o
 -21   3   1      365.92      368.36     11.68 o
 -19   3   1      413.25      406.38     33.01 o
 -17   3   1      389.30      364.47     18.92 o
 -15   3   1       35.81       36.83     12.66 o
 -13   3   1      303.00      299.92     26.10 o
 -11   3   1      198.69      205.05     11.35 o
  -9   3   1      642.90      686.42     18.48 o
  -7   3   1     2979.52     3162.52     43.08 o
  -5   3   1     6962.08     7283.95    146.13 o
  -3   3   1     1465.96     1580.48     25.16 o
  -1   3   1        3.23      -24.65     24.65 o
   1   3   1     1634.03     1655.88     44.42 o
   3   3   1      161.18      150.11      8.70 o
   5   3   1      216.35      187.41     12.22 o
   7   3   1     2269.08     2411.34    115.79 o
   9   3   1       19.09       -0.10     14.69 o
  11   3   1      158.81      170.04     11.00 o
  13   3   1     1020.68     1044.46     44.26 o
  15   3   1      140.18      143.82     23.48 o
  17   3   1      617.83      634.01     40.67 o
  19   3   1      247.38      240.93     11.91 o
  21   3   1       51.47       49.26     14.36 o
 -20   4   1       50.55       60.31      6.54 o
 -18   4   1      361.53      368.71     13.91 o
 -16   4   1      180.98      198.14     12.45 o
 -14   4   1      384.05      356.93     16.34 o
 -12   4   1      449.04      466.94     28.59 o
 -10   4   1      393.99      407.27     15.47 o
  -8   4   1      350.62      399.16     15.48 o
  -6   4   1       61.60       32.50     10.58 o
  -4   4   1      115.83      165.12     11.22 o
  -2   4   1     3727.14     3891.80    125.90 o
   0   4   1       73.04       90.54      9.84 o
   2   4   1       52.22       57.24     21.23 o
   4   4   1     1089.44     1088.66     23.04 o
   6   4   1      542.96      675.13     33.87 o
   8   4   1        0.00       -1.71     15.59 o
  10   4   1      252.61      237.82     13.50 o
  12   4   1      361.41      339.79     33.02 o
  14   4   1     1850.56     1850.61     52.14 o
  16   4   1       28.09       33.15      9.89 o
  18   4   1      614.09      654.90     29.80 o
  20   4   1        6.41        9.51     14.00 o
 -17   5   1       39.29       56.51     19.01 o
 -15   5   1       79.67       68.84     18.72 o
 -13   5   1        9.50       16.81     17.88 o
 -11   5   1      179.09      167.37     14.15 o
  -9   5   1        3.93        8.76     21.20 o
  -7   5   1      312.84      314.96     23.90 o
  -5   5   1     1919.43     1819.03     45.14 o
  -3   5   1      322.71      316.43     14.49 o
  -1   5   1       11.32       11.82     19.36 o
   1   5   1      157.40      147.08     11.66 o
   3   5   1     2160.08     2269.01     61.54 o
   5   5   1       22.48       12.96     35.38 o
   7   5   1      523.86      504.84     17.33 o
   9   5   1       30.06       22.11     20.43 o
  11   5   1      407.99      398.38     16.62 o
  13   5   1       54.67       21.97     33.24 o
  15   5   1      229.05      252.51     12.43 o
  17   5   1       14.53       -2.21      9.69 o
 -16   6   1       16.17       22.66      6.25 o
 -14   6   1       93.63       87.67     10.12 o
 -12   6   1       13.55        9.89     23.50 o
 -10   6   1       91.11       73.31     21.14 o
  -8   6   1      218.79      187.02     35.99 o
  -6   6   1       23.09       31.99     23.80 o
  -4   6   1      554.59      573.43     20.22 o
  -2   6   1      141.60      139.48     26.83 o
   0   6   1        2.94       -7.88     19.57 o
   2   6   1       10.90        1.26     24.25 o
   4   6   1      103.13      145.60     14.39 o
   6   6   1      198.12      200.13     14.82 o
   8   6   1      249.12      253.82     15.01 o
  10   6   1      406.00      440.79     21.74 o
  12   6   1        0.73      -12.84     19.51 o
  14   6   1       95.74      100.96     11.43 o
  16   6   1       26.85       27.75      7.95 o
 -13   7   1       14.67       17.46     21.09 o
 -11   7   1       25.97       34.00     27.80 o
  -9   7   1        0.38        4.20     10.19 o
  -7   7   1        1.72       15.94     20.23 o
  -5   7   1       34.00       27.61     31.72 o
  -3   7   1     1033.83     1009.06     24.72 o
  -1   7   1        1.51        5.50     21.52 o
   1   7   1      523.53      517.09     31.98 o
   3   7   1       53.35       91.50     36.81 o
   5   7   1        3.24       -8.39     21.91 o
   7   7   1       67.94       62.10     19.52 o
   9   7   1        0.00        8.69     22.80 o
  11   7   1      170.94      165.25     34.08 o
  13   7   1      201.95      206.94      9.76 o
  -8   8   1       68.47       56.04      7.97 o
  -6   8   1        0.78       13.81     14.38 o
  -4   8   1      159.81      158.09     11.39 o
  -2   8   1      380.52      343.31     17.22 o
   0   8   1       47.84       61.17      8.07 o
   2   8   1      603.33      604.63     17.21 o
   4   8   1      150.27      165.99     11.07 o
   6   8   1       77.06       77.13      9.02 o
   8   8   1       41.59       23.10     15.05 o
 -22   0   2       52.69       38.18      6.60 o
 -20   0   2       36.41       41.93     16.15 o
 -18   0   2     2733.97     2776.59     37.66 o
 -16   0   2      903.90      879.13     47.04 o
 -14   0   2       17.51        7.43     16.15 o
 -12   0   2      130.43      133.07      9.33 o
 -10   0   2       37.58       -5.91     12.75 o
  -8   0   2      336.54      371.65      9.60 o
  -6   0   2      909.41     1049.48     13.98 o
  -4   0   2    33529.77    32732.39    270.46 o
  -2   0   2    17811.65    16489.32    399.71 o
   0   0   2    21682.54    20959.61    108.02 o
   2   0   2     8360.10     7604.86     40.84 o
   4   0   2    10976.01     9408.85    107.91 o
   6   0   2    22106.45    20915.00    399.35 o
   8   0   2      195.82      181.43      8.07 o
  10   0   2     6427.05     6723.68    155.48 o
  12   0   2      551.82      603.02     29.37 o
  14   0   2     4901.29     5036.98     64.67 o
  16   0   2       34.15       48.76     32.13 o
  18   0   2      175.78      200.82     30.00 o
  20   0   2       27.21       43.34     10.65 o
  22   0   2       67.39       70.80      6.78 o
 -21   1   2        7.39        8.62     15.40 o
 -19   1   2       47.10       26.49     19.17 o
 -17   1   2      205.94      204.49     13.98 o
 -15   1   2      449.96      506.64     17.32 o
 -13   1   2        9.90        8.07     15.99 o
 -11   1   2      810.14      674.32     15.08 o
  -9   1   2       29.88       34.32      6.46 o
  -7   1   2      990.75     1008.40     13.43 o
  -5   1   2    23980.20    22974.82    253.07 o
  -3   1   2     3467.44     3193.15     47.82 o
  -1   1   2     9312.00     9246.67     48.41 o
   1   1   2      631.14      614.67     17.58 o
   3   1   2     4209.60     3892.91    118.33 o
   5   1   2      227.33      232.21      7.31 o
   7   1   2      872.55      876.80     17.30 o
   9   1   2     2821.31     2571.53     34.31 o
  11   1   2       16.85       -1.66     14.85 o
  13   1   2      540.30      593.16     16.14 o
  15   1   2        2.73      -25.35     28.28 o
  17   1   2       29.70       31.16     11.73 o
  19   1   2      278.13      288.12     26.15 o
  21   1   2        6.04        8.02     11.86 o
 -22   2   2       55.23       50.09      6.33 o
 -20   2   2        0.03      -18.34     18.34 o
 -18   2   2      407.73      449.40     17.05 o
 -16   2   2       58.39       43.97     13.51 o
 -14   2   2       10.44       11.15     15.56 o
 -12   2   2       23.38       23.83      9.83 o
 -10   2   2        5.94        2.15     14.38 o
  -8   2   2      126.27      123.65     12.15 o
  -6   2   2      203.64      264.46      8.54 o
  -4   2   2      524.42      516.57     10.07 o
  -2   2   2     4189.45     4276.20     44.68 o
   0   2   2     8851.66     8995.57     71.98 o
   2   2   2     6223.49     6130.09    110.41 o
   4   2   2     1894.96     1744.73     45.47 o
   6   2   2       19.26        0.70     11.50 o
   8   2   2     2974.79     3119.49    178.87 o
  10   2   2     2316.35     2303.01     96.43 o
  12   2   2       72.33       92.49      9.40 o
  14   2   2        4.71       10.91     21.15 o
  16   2   2      228.05      223.93     28.86 o
  18   2   2        4.96        9.06     19.91 o
  20   2   2       49.08       53.66     10.06 o
 -21   3   2       75.01       69.62      7.30 o
 -19   3   2       31.01       32.33     11.17 o
 -17   3   2      413.54      423.65     16.62 o
 -15   3   2      633.58      638.04     20.00 o
 -13   3   2      302.24      336.09     15.86 o
 -11   3   2      623.20      661.75     17.38 o
  -9   3   2        0.01       -2.82     18.29 o
  -7   3   2      467.90      599.63     32.15 o
  -5   3   2     5128.02     5838.04    262.30 o
  -3   3   2     7611.74     8232.75    146.60 o
  -1   3   2     1620.20     1907.22     32.95 o
   1   3   2      485.41      473.01     11.04 o
   3   3   2     1482.18     1304.95     19.20 o
   5   3   2     1954.27     2146.79     31.09 o
   7   3   2     1035.98     1037.71     44.28 o
   9   3   2      221.30      210.46     11.02 o
  11   3   2      462.72      497.04     16.27 o
  13   3   2        9.62       27.17     16.46 o
  15   3   2       38.35       35.22     27.08 o
  17   3   2      187.98      205.53     19.50 o
  19   3   2       61.74       60.72     15.88 o
 -20   4   2        2.42        3.70     13.63 o
 -18   4   2        3.84        8.85     17.13 o
 -16   4   2       80.90       50.72     14.53 o
 -14   4   2      240.20      226.33     27.11 o
 -12   4   2        0.06       30.11     11.72 o
 -10   4   2      588.76      567.11     25.67 o
  -8   4   2      394.49      507.99     37.76 o
  -6   4   2      268.99      330.35     13.19 o
  -4   4   2     2364.18     2677.92    101.21 o
  -2   4   2      462.19      482.19     13.47 o
   0   4   2     5297.88     6071.73     90.99 o
   2   4   2      700.81      728.14     15.58 o
   4   4   2      987.78     1029.58     18.54 o
   6   4   2     2249.36     2524.71     58.50 o
   8   4   2       54.22       56.17     28.29 o
  10   4   2      280.33      259.97     13.44 o
  12   4   2     2072.77     1935.47     71.15 o
  14   4   2        9.62       40.75     23.71 o
  16   4   2      846.04      881.62     43.51 o
  18   4   2       11.58       30.07      7.26 o
 -17   5   2       15.48       49.44     20.75 o
 -15   5   2       84.00       62.08     22.62 o
 -13   5   2        8.25       23.96     12.55 o
 -11   5   2      105.04      103.70     17.72 o
  -9   5   2       92.72       93.27     11.92 o
  -7   5   2      200.68      185.82     13.57 o
  -5   5   2       11.15      -16.90     16.90 o
  -3   5   2      447.10      441.74     16.34 o
  -1   5   2     1230.84     1363.19     44.53 o
   1   5   2      307.19      344.45     18.76 o
   3   5   2       50.90       85.17     17.39 o
   5   5   2       71.41      102.67     11.69 o
   7   5   2      159.82      168.65     12.96 o
   9   5   2      252.42      255.33     14.90 o
  11   5   2       85.32       66.99     12.21 o
  13   5   2       35.69       36.51     12.58 o
  15   5   2        3.99       13.82     12.19 o
  17   5   2       43.58       37.03      7.82 o
 -16   6   2        4.32       21.97     12.74 o
 -14   6   2       87.42       90.83      9.17 o
 -12   6   2        9.09        6.06     18.53 o
 -10   6   2        6.29        6.80     23.32 o
  -8   6   2      129.15       95.46     17.32 o
  -6   6   2      298.69      338.58     36.12 o
  -4   6   2      619.57      664.62     71.91 o
  -2   6   2      492.35      542.62     19.60 o
   0   6   2       27.48       35.02     12.92 o
   2   6   2      165.63      177.21     14.27 o
   4   6   2       64.45       70.50     12.65 o
   6   6   2        0.01       -3.39     31.75 o
   8   6   2      236.89      220.65     19.09 o
  10   6   2      166.37      186.05     21.42 o
  12   6   2      735.61      688.71     19.49 o
  14   6   2      189.39      161.79     10.69 o
  16   6   2       73.13       70.01      7.11 o
 -13   7   2       23.43       37.54      6.85 o
 -11   7   2        9.96       16.43     14.15 o
  -9   7   2      247.71      250.09     13.85 o
  -7   7   2        4.87       -1.26     21.73 o
  -5   7   2        2.36       10.67     22.59 o
  -3   7   2      302.66      293.78     16.03 o
  -1   7   2        1.41       -4.82     15.21 o
   1   7   2      122.35      104.29     14.10 o
   3   7   2       16.39      -23.87     23.87 o
   5   7   2       10.39       -1.48     31.84 o
   7   7   2       11.58       -0.66     37.80 o
   9   7   2      409.03      375.10     15.39 o
  11   7   2      664.98      680.51     16.88 o
  13   7   2      149.66      122.43     10.30 o
  -8   8   2        4.38       11.55     15.60 o
  -6   8   2       16.62        2.52     17.87 o
  -4   8   2      673.31      627.65     17.36 o
  -2   8   2      342.08      338.86     13.72 o
   0   8   2      130.65      131.55      8.13 o
   2   8   2       67.01       80.19     10.46 o
   4   8   2       12.38        8.03     16.62 o
   6   8   2       22.58       25.19     24.80 o
   8   8   2       13.34       11.01     29.21 o
 -21   1   3      103.42      103.19     16.62 o
 -19   1   3       35.32       25.49     16.59 o
 -17   1   3      745.92      754.01     20.87 o
 -15   1   3      204.18      189.21     12.88 o
 -13   1   3       48.63        0.47     19.06 o
 -11   1   3      301.01      280.34     14.20 o
  -9   1   3     5998.72     5309.49     75.13 o
  -7   1   3      886.28      795.70     16.60 o
  -5   1   3    85469.89    85506.85    503.94 o
  -3   1   3    55063.79    55076.50    158.06 o
  -1   1   3   110560.48   127679.26   1308.55 o
   1   1   3    16168.52    15392.57    100.97 o
   3   1   3     4616.55     4327.51     40.70 o
   5   1   3     2741.02     2577.17     26.14 o
   7   1   3     9634.22     8984.54    228.90 o
   9   1   3     2119.58     2095.68     31.47 o
  11   1   3      889.35      817.56     17.18 o
  13   1   3     2388.31     2233.79     73.15 o
  15   1   3     2151.60     2119.91     31.91 o
  17   1   3      445.13      393.73     30.62 o
  19   1   3       73.90       76.92     11.68 o
  21   1   3        1.06       -4.26     12.82 o
 -22   2   3      139.29      150.11      8.20 o
 -20   2   3       45.55       41.75      8.29 o
 -18   2   3      128.33      150.05     18.30 o
 -16   2   3       42.95       26.12     17.19 o
 -14   2   3      204.13      192.17     20.93 o
 -12   2   3       94.07       78.41      9.31 o
 -10   2   3     3603.82     3530.23     44.53 o
  -8   2   3     1026.55     1094.05     17.81 o
  -6   2   3     1163.26     1257.30     52.48 o
  -4   2   3      494.97      451.17     23.50 o
  -2   2   3    45085.14    46706.67    894.19 o
   0   2   3    33161.50    35195.46    361.54 o
   2   2   3    11198.75    10719.59    142.98 o
   4   2   3      856.66      674.68     11.35 o
   6   2   3     7207.70     7228.79    267.30 o
   8   2   3      726.66      746.52     18.60 o
  10   2   3      721.78      712.16     35.54 o
  12   2   3        6.71      -12.91     17.02 o
  14   2   3     1290.81     1289.41     35.58 o
  16   2   3        2.21       -5.22     38.63 o
  18   2   3        1.05       -4.22     11.30 o
  20   2   3       77.21       69.65      8.20 o
 -21   3   3       76.33       67.45      7.13 o
 -19   3   3      313.44      302.11     13.80 o
 -17   3   3        0.04       -9.72     19.17 o
 -15   3   3      490.23      443.62     23.06 o
 -13   3   3      197.76      168.97     12.22 o
 -11   3   3      451.93      424.66     14.89 o
  -9   3   3     1178.57     1271.38     41.63 o
  -7   3   3     2537.76     2509.37     36.39 o
  -5   3   3     1271.71     1413.91     22.82 o
  -3   3   3      225.63      248.69     17.77 o
  -1   3   3     3717.99     3983.25     53.38 o
   1   3   3     8622.85     9112.85    231.60 o
   3   3   3     2812.82     2777.65     39.72 o
   5   3   3      269.07      294.63     12.91 o
   7   3   3        2.36       -7.99     13.82 o
   9   3   3       36.96       21.40     16.31 o
  11   3   3      163.14      196.65     11.63 o
  13   3   3      280.58      275.46     14.04 o
  15   3   3       43.72       24.11     23.09 o
  17   3   3      162.83      156.98     13.89 o
  19   3   3        3.72       -1.12     14.40 o
 -20   4   3        4.28      -11.72     11.72 o
 -18   4   3      299.67      274.25     12.46 o
 -16   4   3       20.62       15.19     24.93 o
 -14   4   3       81.45       81.57     11.46 o
 -12   4   3        4.67       12.97     12.38 o
 -10   4   3      185.11      196.43     12.87 o
  -8   4   3        1.20       13.82     17.84 o
  -6   4   3       11.27       21.53      9.81 o
  -4   4   3      706.88      602.67     15.43 o
  -2   4   3      425.59      472.57     13.50 o
   0   4   3     3043.23     3203.88     39.11 o
   2   4   3        0.68       -5.34     16.26 o
   4   4   3      545.34      508.83     15.42 o
   6   4   3      370.27      371.39     29.02 o
   8   4   3      135.06      119.14     25.18 o
  10   4   3      746.11      776.00     20.01 o
  12   4   3     1960.98     2013.30     32.23 o
  14   4   3     1760.75     1836.22     31.43 o
  16   4   3      188.30      157.42     12.25 o
  18   4   3       18.39       10.38     15.79 o
 -17   5   3        0.45       -5.63     31.68 o
 -15   5   3      332.77      356.44     14.80 o
 -13   5   3      104.59       91.55     11.29 o
 -11   5   3      866.55      862.79     22.54 o
  -9   5   3      882.43      954.85     22.99 o
  -7   5   3      198.02      201.96     15.60 o
  -5   5   3      433.06      544.98     29.65 o
  -3   5   3     1025.91     1110.46     34.63 o
  -1   5   3        8.95       11.87     21.18 o
   1   5   3     2886.61     3110.72    103.12 o
   3   5   3      523.80      506.21     28.37 o
   5   5   3      418.16      442.72     25.07 o
   7   5   3     1396.04     1517.43     81.17 o
   9   5   3      826.89      839.54     67.54 o
  11   5   3      137.11      155.38     13.72 o
  13   5   3      633.16      611.61     40.12 o
  15   5   3        4.19        9.48     20.24 o
  17   5   3        0.28       -0.61     12.87 o
 -16   6   3        0.13      -10.60     20.10 o
 -14   6   3      165.09      147.70     11.04 o
 -12   6   3      421.41      403.58     15.66 o
 -10   6   3        0.55      -16.65     44.82 o
  -8   6   3      520.47      455.97     18.32 o
  -6   6   3       77.21       42.30     25.52 o
  -4   6   3      217.94      198.97     37.53 o
  -2   6   3      557.91      515.60     33.94 o
   0   6   3      893.57      882.31     23.13 o
   2   6   3      212.01      248.53     15.68 o
   4   6   3      487.29      494.23     18.11 o
   6   6   3     1295.49     1311.41     30.76 o
   8   6   3     1265.47     1373.68     27.55 o
  10   6   3      102.73      139.84     30.93 o
  12   6   3      193.36      177.02     17.04 o
  14   6   3        0.16        3.11     14.51 o
  16   6   3        6.28        3.75     10.77 o
 -13   7   3       75.50       62.33     17.12 o
 -11   7   3        3.56       13.53     16.83 o
  -9   7   3       12.51       35.25      9.86 o
  -7   7   3        0.37      -20.15     20.15 o
  -5   7   3      157.43      178.32     21.39 o
  -3   7   3      760.70      715.02     22.15 o
  -1   7   3       32.09       39.97     24.33 o
   1   7   3       47.59       45.09     15.82 o
   3   7   3       63.21       45.87     45.92 o
   5   7   3        8.47      -22.25     22.25 o
   7   7   3        2.42      -20.22     20.22 o
   9   7   3       18.95       20.72     18.85 o
  11   7   3     1457.28     1406.52     22.56 o
  13   7   3      520.14      504.79     15.52 o
  -8   8   3        3.90       12.56     16.53 o
  -6   8   3      342.33      353.20     12.98 o
  -4   8   3        0.55       23.64     18.05 o
  -2   8   3      290.87      262.46     30.32 o
   0   8   3        0.14        6.65     10.80 o
   2   8   3        0.08      -26.56     36.67 o
   4   8   3        3.74       -9.17     16.79 o
   6   8   3        5.80      -13.64     15.38 o
   8   8   3      136.99       94.70      8.22 o
 -22   0   4       64.74       64.02      7.54 o
 -20   0   4       24.30       24.20     17.48 o
 -18   0   4      597.48      666.93     23.82 o
 -16   0   4      215.54      258.37     13.87 o
 -14   0   4       33.35       51.12      8.66 o
 -12   0   4      236.88      248.67     14.79 o
 -10   0   4       72.54       90.85     11.53 o
  -8   0   4     2070.96     2235.17     32.47 o
  -6   0   4    12965.50    12488.49    135.48 o
  -4   0   4    96603.48    99123.41   1936.54 o
  -2   0   4      529.06      460.52      7.10 o
   0   0   4      330.57      365.39      5.84 o
   2   0   4      418.93      313.93      6.81 o
   4   0   4     6622.30     5655.27     49.58 o
   6   0   4     2342.67     1978.33     24.66 o
   8   0   4     2709.40     2999.10     48.51 o
  10   0   4      235.92      274.61     10.66 o
  12   0   4     2069.68     2277.69     48.74 o
  14   0   4       13.63       -9.29     19.19 o
  16   0   4      419.87      377.81     15.66 o
  18   0   4      105.40      107.52     11.21 o
  20   0   4       31.47       43.32      7.16 o
 -21   1   4        6.01        2.46     21.05 o
 -19   1   4       29.23       51.11      9.48 o
 -17   1   4       76.03       66.06     15.09 o
 -15   1   4        3.69       18.03      9.47 o
 -13   1   4      109.13      107.45     16.55 o
 -11   1   4        5.99       25.57     13.78 o
  -9   1   4    10046.73     9462.72    525.87 o
  -7   1   4     4841.48     4629.99     55.38 o
  -5   1   4    20879.55    20161.68    166.37 o
  -3   1   4      330.44      355.84      7.73 o
  -1   1   4     2030.50     1940.65     25.97 o
   1   1   4      460.01      344.28      7.38 o
   3   1   4     2000.18     1780.23     25.83 o
   5   1   4     2889.92     2713.66     76.77 o
   7   1   4      352.84      414.44     11.57 o
   9   1   4      713.09      633.96     96.28 o
  11   1   4      180.54      200.08     10.59 o
  13   1   4     1369.25     1358.84     24.35 o
  15   1   4       61.77       75.24     20.50 o
  17   1   4       56.02       50.11     12.34 o
  19   1   4       15.46       -1.27     15.64 o
  21   1   4        1.17        1.28     13.37 o
 -22   2   4       89.17      102.73      7.28 o
 -20   2   4       15.15       -3.63     20.30 o
 -18   2   4        2.12       -2.71     19.65 o
 -16   2   4      332.64      352.92     15.91 o
 -14   2   4       35.68       45.05     11.46 o
 -12   2   4        2.89      -17.18     17.18 o
 -10   2   4     1052.52     1075.07     18.67 o
  -8   2   4     1752.93     1896.98     87.67 o
  -6   2   4      921.72      848.28     26.60 o
  -4   2   4       23.87       20.49     13.01 o
  -2   2   4      476.10      527.64     10.03 o
   0   2   4     2056.33     2252.07     20.92 o
   2   2   4       54.00       67.28      6.67 o
   4   2   4     1283.70     1473.42     38.59 o
   6   2   4     1070.23     1099.84     18.95 o
   8   2   4       69.90       44.70      9.06 o
  10   2   4      754.42      767.89     16.65 o
  12   2   4       87.77       92.94     10.24 o
  14   2   4      988.43      933.57     22.40 o
  16   2   4       75.42       58.86     17.76 o
  18   2   4        0.05      -18.51     18.51 o
  20   2   4        5.12       15.50     13.76 o
 -21   3   4      128.36      134.30      8.02 o
 -19   3   4       33.71       28.17     24.53 o
 -17   3   4       55.70       52.70     20.48 o
 -15   3   4       62.16       53.00     14.39 o
 -13   3   4      728.43      701.24     28.76 o
 -11   3   4      683.18      699.98     28.59 o
  -9   3   4     1925.58     1967.57     78.85 o
  -7   3   4      977.12      893.83     45.43 o
  -5   3   4     3525.70     3869.19     96.77 o
  -3   3   4      939.79     1003.76     15.52 o
  -1   3   4     2651.68     3021.60     33.71 o
   1   3   4     2300.16     2400.33     30.50 o
   3   3   4     1524.78     1537.46     37.24 o
   5   3   4      221.62      245.18     13.27 o
   7   3   4       61.43      -17.46     17.46 o
   9   3   4     1858.66     2068.35     31.15 o
  11   3   4      361.03      336.75     14.99 o
  13   3   4       46.97       45.93     12.59 o
  15   3   4      208.43      186.00     13.56 o
  17   3   4        9.30       -7.85     16.33 o
  19   3   4        3.69       17.78      8.61 o
 -20   4   4       58.87       50.43      6.94 o
 -18   4   4        1.45        3.26     19.84 o
 -16   4   4       18.59       10.06     19.46 o
 -14   4   4        1.00       -2.74     31.97 o
 -12   4   4        8.05        5.21     20.06 o
 -10   4   4       91.27       77.53     19.55 o
  -8   4   4      371.02      384.48     19.35 o
  -6   4   4      758.43      801.33     17.79 o
  -4   4   4     1482.03     1640.33     45.23 o
  -2   4   4      228.91      234.17     10.91 o
   0   4   4      172.99      130.82      7.25 o
   2   4   4      327.37      346.08     12.12 o
   4   4   4       39.88       10.67     17.13 o
   6   4   4       92.12       91.83     15.71 o
   8   4   4       18.95       28.44     14.47 o
  10   4   4        2.12       -9.99     20.02 o
  12   4   4     1200.50     1186.04     25.91 o
  14   4   4      170.36      157.21     20.69 o
  16   4   4       23.87       29.07     11.12 o
  18   4   4       37.22       13.30     16.12 o
 -17   5   4       19.68       20.46      8.91 o
 -15   5   4        0.31      -14.90     18.76 o
 -13   5   4        0.02       12.00     11.80 o
 -11   5   4      440.03      461.97     35.10 o
  -9   5   4      116.75      117.57     12.28 o
  -7   5   4      635.98      623.18     19.02 o
  -5   5   4       32.21       42.75     10.70 o
  -3   5   4        1.17       12.41     11.85 o
  -1   5   4      130.83      101.20     12.33 o
   1   5   4       26.51       41.89     12.68 o
   3   5   4        4.27       10.39     19.92 o
   5   5   4     1540.35     1633.51     56.75 o
   7   5   4     1675.04     1685.22     28.90 o
   9   5   4      780.03      768.86     24.99 o
  11   5   4       46.62       31.44     21.95 o
  13   5   4      936.56     1006.98     32.63 o
  15   5   4       95.22      121.22     10.51 o
  17   5   4       98.29      107.07      8.23 o
 -16   6   4        0.51        2.70     10.84 o
 -14   6   4        7.79       17.75     14.41 o
 -12   6   4       18.52       14.85     21.77 o
 -10   6   4      202.46      210.54     14.42 o
  -8   6   4      373.47      331.85     16.35 o
  -6   6   4      158.17      136.99     14.07 o
  -4   6   4      777.34      742.14     22.24 o
  -2   6   4      239.31      251.26     31.58 o
   0   6   4      680.93      684.75     29.33 o
   2   6   4        8.09       -7.33     29.12 o
   4   6   4       40.22       69.89     41.45 o
   6   6   4      167.44      195.89     14.02 o
   8   6   4      552.71      576.06     25.08 o
  10   6   4      571.44      545.24     36.08 o
  12   6   4        5.39       31.17     11.66 o
  14   6   4       42.09       35.21     10.01 o
 -13   7   4        0.43        9.89      7.67 o
 -11   7   4       49.09       53.41      9.13 o
  -9   7   4      179.34      156.53     12.16 o
  -7   7   4      356.06      337.89     29.78 o
  -5   7   4      387.87      379.15     17.72 o
  -3   7   4      225.39      185.29     18.42 o
  -1   7   4      279.76      284.54     15.63 o
   1   7   4      310.56      289.69     15.95 o
   3   7   4       50.92       54.47     22.55 o
   5   7   4        2.59      -11.87     22.65 o
   7   7   4      111.67      114.52     11.70 o
   9   7   4       73.35       58.32     10.29 o
  11   7   4      270.69      258.59     11.34 o
  -8   8   4        9.60        9.23     18.01 o
  -6   8   4      295.38      279.01     23.53 o
  -4   8   4       49.61       49.79     36.28 o
  -2   8   4       50.99       43.75     11.63 o
   0   8   4       71.04       80.34      8.79 o
   2   8   4        5.71       12.38     13.89 o
   4   8   4        0.03        6.35     18.11 o
   6   8   4       27.52        9.54     16.52 o
   8   8   4        1.10       15.49     10.49 o
 -21   1   5        5.15        4.81     14.53 o
 -19   1   5      453.53      438.41     16.41 o
 -17   1   5      106.36      127.44     11.80 o
 -15   1   5      106.14       95.73     15.57 o
 -13   1   5        1.70       17.47      9.43 o
 -11   1   5     1191.00     1367.31     34.96 o
  -9   1   5      933.72      944.06     34.63 o
  -7   1   5     1351.38     1400.87     21.86 o
  -5   1   5     3116.03     3070.56     41.12 o
  -3   1   5     3326.07     3065.69     58.11 o
  -1   1   5    20178.57    19439.83    444.66 o
   1   1   5    13130.34    11829.76    358.18 o
   3   1   5      583.59      548.16      9.43 o
   5   1   5     1748.57     1680.63     23.14 o
   7   1   5        0.02       -5.27     16.77 o
   9   1   5    17707.42    19123.51    143.56 o
  11   1   5     1165.69      970.34     47.25 o
  13   1   5       22.93       77.83      8.64 o
  15   1   5       80.13       82.32     25.97 o
  17   1   5       13.56      -21.62     41.55 o
  19   1   5       12.95       11.47     14.92 o
  21   1   5        6.44       -0.88     12.91 o
 -22   2   5       51.22       54.84      6.92 o
 -20   2   5       10.96       38.33      9.50 o
 -18   2   5      469.44      490.87     17.51 o
 -16   2   5     1027.69     1000.11     26.69 o
 -14   2   5      595.63      557.48     18.12 o
 -12   2   5        0.05       14.92     13.64 o
 -10   2   5     5510.95     5378.94    164.47 o
  -8   2   5     3969.33     4095.21     45.24 o
  -6   2   5     2301.49     2316.66     36.22 o
  -4   2   5      192.68      219.14      8.66 o
  -2   2   5     4951.99     4805.33    106.68 o
   0   2   5     8065.49     8330.04     86.84 o
   2   2   5     1013.05      831.06     33.87 o
   4   2   5        1.67       11.20     11.91 o
   6   2   5      105.03       78.01      7.10 o
   8   2   5     1173.97     1212.92     18.43 o
  10   2   5       24.20       41.26      7.44 o
  12   2   5      243.49      234.53     13.71 o
  14   2   5        6.73       10.31     19.82 o
  16   2   5      278.44      291.29     22.55 o
  18   2   5       70.59       74.75     10.27 o
  20   2   5      139.65      149.41      9.22 o
 -21   3   5        2.39      -10.73     11.39 o
 -19   3   5       48.46       27.18     18.72 o
 -17   3   5       55.67       77.63     10.30 o
 -15   3   5       84.50       93.11     22.15 o
 -13   3   5        3.23      -21.59     21.59 o
 -11   3   5       37.57       -0.15     19.80 o
  -9   3   5      925.81      998.72     19.09 o
  -7   3   5      252.70      261.24     10.71 o
  -5   3   5      178.59      189.55      9.09 o
  -3   3   5      676.30      700.40     13.43 o
  -1   3   5     6111.33     6399.98    228.10 o
   1   3   5      733.29      708.02     13.46 o
   3   3   5     2855.51     3090.28     71.75 o
   5   3   5     3029.66     3098.27     39.35 o
   7   3   5      300.04      320.29     11.85 o
   9   3   5     3591.14     3757.42    144.65 o
  11   3   5      197.97      208.04     12.32 o
  13   3   5      258.11      296.07     15.32 o
  15   3   5     1198.04     1143.36     25.64 o
  17   3   5       89.61       86.45     10.38 o
  19   3   5       18.10       18.29     10.61 o
 -20   4   5        0.03        9.58     10.80 o
 -18   4   5        3.82        3.03     14.01 o
 -16   4   5      249.30      208.87     12.67 o
 -14   4   5       65.93       68.98     11.48 o
 -12   4   5        9.07      -23.12     23.12 o
 -10   4   5      507.08      499.38     23.54 o
  -8   4   5      302.57      350.15     14.64 o
  -6   4   5       24.73       21.68     17.74 o
  -4   4   5     1902.41     1885.23     37.90 o
  -2   4   5     1145.99     1180.17     21.98 o
   0   4   5      435.56      480.21      9.59 o
   2   4   5      856.74      742.62     16.20 o
   4   4   5     3839.38     3942.90    154.30 o
   6   4   5      208.31      200.37     11.54 o
   8   4   5     1189.69     1309.96     23.75 o
  10   4   5     1223.60     1239.80     29.20 o
  12   4   5     1278.77     1308.18     26.43 o
  14   4   5      416.01      456.16     17.65 o
  16   4   5       14.64       17.20     10.37 o
  18   4   5      101.99      112.19     15.96 o
 -17   5   5       15.27       31.34      8.54 o
 -15   5   5        0.69       21.21     17.09 o
 -13   5   5      100.00       91.22     25.49 o
 -11   5   5      267.53      260.92     18.66 o
  -9   5   5       19.67       24.45     23.57 o
  -7   5   5       71.72       67.94     11.64 o
  -5   5   5      735.33      799.89     20.33 o
  -3   5   5       31.47       30.35     14.91 o
  -1   5   5      171.15      216.87     13.89 o
   1   5   5       33.54       25.52     17.45 o
   3   5   5     1155.59     1131.43     23.07 o
   5   5   5       30.61       26.79     15.45 o
   7   5   5     2313.41     2155.52     38.69 o
   9   5   5     1607.61     1649.71     68.12 o
  11   5   5     1252.86     1223.72     37.61 o
  13   5   5       11.29        8.63     18.17 o
  15   5   5      151.81      149.43     10.66 o
  17   5   5        5.54       11.56     13.16 o
 -16   6   5        0.51        5.26     16.80 o
 -14   6   5        2.18        5.87     21.33 o
 -12   6   5      450.56      429.10     16.12 o
 -10   6   5       92.21       79.80     16.87 o
  -8   6   5       13.65       19.41     23.02 o
  -6   6   5      134.18      133.15     63.75 o
  -4   6   5      980.97      951.15     24.44 o
  -2   6   5      238.85      234.35     15.69 o
   0   6   5      441.05      438.82     12.98 o
   2   6   5       95.88       85.20     12.60 o
   4   6   5     1249.31     1285.58     38.93 o
   6   6   5      806.90      737.30     22.04 o
   8   6   5       10.03        8.79     18.09 o
  10   6   5      320.36      348.70     15.38 o
  12   6   5       74.68      106.50      9.92 o
  14   6   5        7.02       13.88     12.22 o
 -13   7   5        4.52        4.41      8.07 o
 -11   7   5        0.00       21.27     13.94 o
  -9   7   5       20.34       34.33     11.41 o
  -7   7   5      911.42      865.81     22.18 o
  -5   7   5     1296.47     1315.32     54.25 o
  -3   7   5       51.98       16.20     25.81 o
  -1   7   5       49.19       74.19     25.33 o
   1   7   5       72.03       67.85     11.70 o
   3   7   5       31.45       40.84     13.75 o
   5   7   5       28.72       22.14     13.54 o
   7   7   5       55.33       35.42     21.45 o
   9   7   5     1129.76     1200.64     66.53 o
  11   7   5       26.48       33.27      7.53 o
  -8   8   5       14.70        6.32     16.60 o
  -6   8   5       19.97       34.26      9.28 o
  -4   8   5       74.45       88.19     10.05 o
  -2   8   5        0.06      -17.91     17.91 o
   0   8   5        7.77        3.11     12.35 o
   2   8   5       11.73        6.93     15.57 o
   4   8   5        0.01        1.20     25.49 o
   6   8   5       22.37       20.98      9.03 o
 -22   0   6        8.33       -0.84     13.22 o
 -20   0   6        9.71        7.76     17.57 o
 -18   0   6       26.82       33.05      9.79 o
 -16   0   6       46.41       62.13     10.37 o
 -14   0   6       85.67       68.17      9.93 o
 -12   0   6       24.62       14.65     16.24 o
 -10   0   6      314.32      402.00     11.38 o
  -8   0   6      290.97      241.03      8.65 o
  -6   0   6      306.61      328.21      8.84 o
  -4   0   6    21111.22    19943.55     99.91 o
  -2   0   6    13279.27    12858.01    164.18 o
   0   0   6       39.20       41.65      5.01 o
   2   0   6    31480.80    31296.96    673.12 o
   4   0   6     7097.05     7150.99     61.97 o
   6   0   6     1051.87     1098.93     15.51 o
   8   0   6      477.85      376.99     11.10 o
  10   0   6     2385.31     2528.84     39.13 o
  12   0   6      354.14      382.66     13.97 o
  14   0   6     2161.29     2049.76     63.84 o
  16   0   6      454.43      445.13     33.36 o
  18   0   6        4.42       17.27     14.60 o
  20   0   6      163.44      165.79     21.12 o
 -21   1   6        4.43        1.22     12.86 o
 -19   1   6       60.81       59.29     17.03 o
 -17   1   6      185.80      183.00     13.16 o
 -15   1   6       75.05       72.08     10.20 o
 -13   1   6       49.29       27.88     18.51 o
 -11   1   6      599.31      567.57     14.63 o
  -9   1   6     4293.11     4047.73     44.00 o
  -7   1   6     3405.56     3114.18     34.00 o
  -5   1   6     8144.23     7993.89     68.00 o
  -3   1   6    34087.89    32072.18    903.95 o
  -1   1   6    17025.76    16445.97     86.44 o
   1   1   6       10.65       14.68      7.25 o
   3   1   6       20.82        5.32     12.15 o
   5   1   6     1752.71     1943.15     34.41 o
   7   1   6      510.47      582.69     19.38 o
   9   1   6       68.14      131.40      8.97 o
  11   1   6     1129.15      987.81     19.24 o
  13   1   6      891.20      853.01     24.37 o
  15   1   6      505.39      475.04     17.27 o
  17   1   6      145.64      195.42     12.26 o
  19   1   6        1.86      -16.10     16.10 o
  21   1   6        3.11       -1.83      6.46 o
 -22   2   6        1.13      -12.84     12.84 o
 -20   2   6       57.49       56.39      8.66 o
 -18   2   6      118.32      132.52     11.39 o
 -16   2   6       56.96       15.29     22.71 o
 -14   2   6        0.00        5.44     27.61 o
 -12   2   6      815.24      835.90     33.74 o
 -10   2   6     1239.68     1192.19     28.08 o
  -8   2   6      282.89      259.17      9.94 o
  -6   2   6      778.25      778.49     13.53 o
  -4   2   6     3960.26     3740.13     50.11 o
  -2   2   6    19337.28    19335.35    308.01 o
   0   2   6      467.42      427.13      6.83 o
   2   2   6      314.54      327.85     13.15 o
   4   2   6     7564.66     8008.08     77.80 o
   6   2   6       10.94       14.01      8.07 o
   8   2   6      392.95      509.29     13.25 o
  10   2   6      284.17      330.38     12.72 o
  12   2   6      429.30      415.67     15.36 o
  14   2   6      140.41      131.83     31.17 o
  16   2   6       43.39       53.57      9.82 o
  18   2   6      199.89      199.50     18.73 o
  20   2   6        0.01      -10.75     19.72 o
 -21   3   6      118.03      117.23      8.08 o
 -19   3   6      120.95      131.32     11.61 o
 -17   3   6      384.31      372.31     15.70 o
 -15   3   6        0.02      -12.33     19.51 o
 -13   3   6        5.29       15.78     23.15 o
 -11   3   6      438.82      406.18     15.34 o
  -9   3   6      459.37      465.68     14.19 o
  -7   3   6       51.78       68.72      8.10 o
  -5   3   6      523.94      570.67     13.35 o
  -3   3   6    13128.77    13270.45    763.00 o
  -1   3   6     5406.02     5836.82    171.41 o
   1   3   6      433.77      308.92     10.37 o
   3   3   6      229.05      214.18      9.23 o
   5   3   6      221.35      283.70     17.38 o
   7   3   6       58.68       66.24      8.65 o
   9   3   6     3675.89     4058.76     54.61 o
  11   3   6      639.24      615.93     18.05 o
  13   3   6      938.18      941.73     23.15 o
  15   3   6     1061.56      985.50     24.15 o
  17   3   6        1.53        6.98     14.72 o
  19   3   6       14.51       18.48     13.18 o
 -20   4   6       71.40       65.90     11.82 o
 -18   4   6        0.62      -10.71     21.88 o
 -16   4   6      229.60      243.49     20.63 o
 -14   4   6      178.22      156.01     29.28 o
 -12   4   6      556.67      574.14     19.38 o
 -10   4   6       11.14       19.93     10.74 o
  -8   4   6        3.06      -18.03     18.03 o
  -6   4   6     1023.05      907.20     19.12 o
  -4   4   6     5527.63     5443.28    208.88 o
  -2   4   6      130.80      112.88     17.44 o
   0   4   6     1619.23     1814.89     20.28 o
   2   4   6     2682.09     2708.83     40.81 o
   4   4   6     3714.26     4024.36    117.90 o
   6   4   6      201.07      203.83     12.05 o
   8   4   6      248.49      243.40     13.42 o
  10   4   6      106.46       99.98     29.99 o
  12   4   6      593.61      615.63     19.45 o
  14   4   6        0.55        8.47     13.31 o
  16   4   6        0.14        4.90     18.92 o
  18   4   6       59.40       59.26      7.31 o
 -17   5   6        7.32      -15.95     15.95 o
 -15   5   6        6.47       10.38     17.56 o
 -13   5   6      329.90      303.90     15.14 o
 -11   5   6      198.70      199.83     16.88 o
  -9   5   6      453.42      437.41     38.59 o
  -7   5   6      869.40      871.33     58.67 o
  -5   5   6     1605.33     1651.86     44.79 o
  -3   5   6        3.26       -8.64     22.26 o
  -1   5   6       48.33       55.92     11.07 o
   1   5   6      748.45      744.60     19.33 o
   3   5   6     1254.86     1349.66     25.27 o
   5   5   6      287.34      266.27     14.71 o
   7   5   6     3287.69     3471.80     47.12 o
   9   5   6      399.67      407.65     16.95 o
  11   5   6       99.51       94.25     12.43 o
  13   5   6       31.69       20.07     12.61 o
  15   5   6       79.75       89.71      9.22 o
  17   5   6       36.88       39.48      6.56 o
 -16   6   6       29.14       29.41      8.04 o
 -14   6   6       12.29       17.64     14.72 o
 -12   6   6      188.48      137.96     12.49 o
 -10   6   6      462.83      452.61     52.23 o
  -8   6   6        1.27       34.17     18.97 o
  -6   6   6      309.77      324.92     35.53 o
  -4   6   6       25.61       44.70     14.66 o
  -2   6   6      210.17      187.09     13.99 o
   0   6   6      249.71      259.67     11.76 o
   2   6   6       83.89       83.13     13.32 o
   4   6   6     3458.97     3500.52     64.57 o
   6   6   6      181.19      181.02     14.57 o
   8   6   6        1.34        3.99     19.84 o
  10   6   6     1142.12     1137.73     24.42 o
  12   6   6      164.39      159.53     11.06 o
  14   6   6        0.89        6.85     13.68 o
 -13   7   6       12.98       27.98      6.15 o
 -11   7   6      123.08      119.32     10.01 o
  -9   7   6        8.82       16.00     11.66 o
  -7   7   6      253.65      224.89     14.74 o
  -5   7   6       45.21       38.61     24.35 o
  -3   7   6       17.66        9.35     39.44 o
  -1   7   6        0.47       19.83     16.12 o
   1   7   6        1.50       15.62     18.93 o
   3   7   6      135.77      122.50     23.59 o
   5   7   6      740.67      708.80     36.64 o
   7   7   6     1089.26     1114.32     22.77 o
   9   7   6      688.93      670.25     17.27 o
  11   7   6      314.34      303.45     11.18 o
  -8   8   6        0.77       -2.21     13.12 o
  -6   8   6      223.31      196.99     10.75 o
  -4   8   6       43.92       12.58     19.77 o
  -2   8   6        1.63        6.76     13.77 o
   0   8   6       11.22       16.52      8.71 o
   2   8   6        3.76       -6.90     15.54 o
   4   8   6      131.60      114.99     21.26 o
   6   8   6       81.18       87.30      8.49 o
 -21   1   7        3.50       15.94      9.08 o
 -19   1   7        0.27        7.02     16.45 o
 -17   1   7        8.68       -2.41     19.17 o
 -15   1   7      348.12      340.39     15.17 o
 -13   1   7      326.54      330.31     13.92 o
 -11   1   7      264.17      215.12     11.12 o
  -9   1   7    25024.08    24897.43    161.02 o
  -7   1   7      286.40      283.62     10.65 o
  -5   1   7     2978.49     2805.72     65.34 o
  -3   1   7       76.88       63.34      6.22 o
  -1   1   7     1929.47     1942.38     74.86 o
   1   1   7        8.81       20.36      7.41 o
   3   1   7      402.73      354.07      8.86 o
   5   1   7     3525.63     3890.83    104.19 o
   7   1   7     3705.44     3932.81    102.58 o
   9   1   7       65.16       61.69      7.84 o
  11   1   7        2.37       17.70     14.97 o
  13   1   7      290.26      271.47     18.80 o
  15   1   7      173.06      155.17     12.42 o
  17   1   7      312.00      342.57     14.81 o
  19   1   7       37.19       18.66     17.10 o
  21   1   7       58.25       56.49      9.13 o
 -20   2   7       10.74        3.62     13.79 o
 -18   2   7      130.99      139.10     16.70 o
 -16   2   7      318.89      330.00     16.32 o
 -14   2   7     4324.28     4235.22     70.60 o
 -12   2   7      212.93      169.85     12.67 o
 -10   2   7     9907.94    10279.60    113.64 o
  -8   2   7       31.33       34.48      8.63 o
  -6   2   7      712.46      781.34     13.87 o
  -4   2   7      269.17      266.60     16.78 o
  -2   2   7      436.50      446.88     10.32 o
   0   2   7     2188.89     2064.68     43.31 o
   2   2   7     1324.61     1433.46     18.91 o
   4   2   7      353.91      343.45     13.19 o
   6   2   7     1593.03     1598.65     48.38 o
   8   2   7        0.00        4.60     17.30 o
  10   2   7       54.58       56.51     14.52 o
  12   2   7       87.43       59.30     21.63 o
  14   2   7      702.04      685.32     19.42 o
  16   2   7      139.44      138.12     51.61 o
  18   2   7      324.31      342.45     13.91 o
  20   2   7        0.03        0.39     18.93 o
 -21   3   7       12.48       14.94     10.78 o
 -19   3   7       40.65       36.02      8.24 o
 -17   3   7       60.86       67.79     10.45 o
 -15   3   7      181.09      169.98     14.04 o
 -13   3   7        8.50       16.96     19.09 o
 -11   3   7        4.12        4.55     16.02 o
  -9   3   7      263.36      247.41     11.84 o
  -7   3   7      135.38      119.48     16.92 o
  -5   3   7      105.50       80.41      9.83 o
  -3   3   7      856.61      969.46     15.89 o
  -1   3   7      139.36      163.40      9.25 o
   1   3   7      454.05      543.70     12.52 o
   3   3   7      291.76      336.45     10.87 o
   5   3   7      592.53      647.94     14.86 o
   7   3   7      236.31      258.68     11.60 o
   9   3   7       43.86       35.03      9.28 o
  11   3   7      641.67      579.83     17.82 o
  13   3   7      125.37      147.59     23.76 o
  15   3   7       20.91       16.03     12.74 o
  17   3   7      130.62      117.45     23.27 o
  19   3   7      129.53      141.17      9.85 o
 -18   4   7        9.44        1.84     21.34 o
 -16   4   7      171.80      218.05     13.37 o
 -14   4   7      294.67      285.02     15.14 o
 -12   4   7      544.34      559.19     19.04 o
 -10   4   7       15.75       -0.12     25.63 o
  -8   4   7       98.54      109.22     10.69 o
  -6   4   7     2492.39     2491.01    102.63 o
  -4   4   7       82.32      106.79      9.89 o
  -2   4   7     1339.56     1344.62     21.57 o
   0   4   7      835.96      961.20     13.17 o
   2   4   7      111.82      113.22      9.98 o
   4   4   7       60.69      100.29     11.51 o
   6   4   7       54.39       45.87      9.63 o
   8   4   7      188.37      199.64     13.23 o
  10   4   7       56.56       78.80     23.38 o
  12   4   7       11.29       -8.81     20.88 o
  14   4   7      299.32      304.74     18.84 o
  16   4   7       51.80       29.24     11.67 o
  18   4   7       98.66      110.11      7.97 o
 -17   5   7        9.58       11.86     14.05 o
 -15   5   7       70.90       84.08     10.24 o
 -13   5   7        5.78       19.71     16.50 o
 -11   5   7      260.73      286.63     15.11 o
  -9   5   7      347.89      349.30     16.81 o
  -7   5   7      292.10      299.37     28.26 o
  -5   5   7      721.92      749.51     28.86 o
  -3   5   7      170.57      175.92     12.99 o
  -1   5   7      398.53      392.44     34.99 o
   1   5   7      248.40      306.19     16.68 o
   3   5   7       61.03       69.81     22.70 o
   5   5   7       18.57       32.63     22.81 o
   7   5   7      560.09      547.88     27.19 o
   9   5   7      266.33      255.73     14.91 o
  11   5   7      107.86      126.31     11.75 o
  13   5   7        4.55       13.00     10.36 o
  15   5   7       24.14        5.36     14.81 o
  17   5   7       39.62       30.72      5.78 o
 -16   6   7       10.03        4.17     11.48 o
 -14   6   7        3.75       17.77     13.27 o
 -12   6   7       98.28       93.88     10.88 o
 -10   6   7       34.92       32.01     21.12 o
  -8   6   7      518.70      444.37     21.01 o
  -6   6   7      478.83      467.92     18.72 o
  -4   6   7      253.74      271.39     15.60 o
  -2   6   7       66.93       83.21     12.61 o
   0   6   7       22.89       33.15     12.37 o
   2   6   7     1491.91     1443.50     28.19 o
   4   6   7      108.32      100.03     13.54 o
   6   6   7     2341.01     2313.71     52.39 o
   8   6   7       20.65        7.19     19.35 o
  10   6   7       20.00       34.68     12.24 o
  12   6   7       58.90       47.93     12.07 o
  14   6   7        9.78       15.15      7.77 o
 -13   7   7        7.16        6.61     10.87 o
 -11   7   7       37.35       35.80     14.71 o
  -9   7   7       15.36       17.00     13.60 o
  -7   7   7       21.05       27.50     18.14 o
  -5   7   7      103.90      109.21     12.79 o
  -3   7   7      125.77      125.63     15.65 o
  -1   7   7       65.51       81.11     13.37 o
   1   7   7      156.01      169.06     13.06 o
   3   7   7       76.22       84.71     11.36 o
   5   7   7        6.69       16.74     12.56 o
   7   7   7      136.12      151.88     11.92 o
   9   7   7       29.30       20.91     16.57 o
  11   7   7       33.74       40.35     10.34 o
  -8   8   7       52.68       65.28      7.53 o
  -6   8   7       29.56       29.28     15.34 o
  -4   8   7      151.87      137.87     10.47 o
  -2   8   7       83.71       85.55     21.96 o
   0   8   7       53.35       68.50      7.09 o
   2   8   7        1.37      -13.16     17.57 o
   4   8   7       68.69       66.68      8.39 o
   6   8   7       48.66       57.95     20.76 o
 -22   0   8        5.36       -1.22     11.91 o
 -20   0   8       15.83       29.16      7.78 o
 -18   0   8      129.49      152.62     12.05 o
 -16   0   8       84.21       98.24     10.09 o
 -14   0   8       26.25      -33.29     46.88 o
 -12   0   8       87.40       93.01      9.34 o
 -10   0   8     4936.74     4948.68     52.65 o
  -8   0   8       15.40       21.97     14.43 o
  -6   0   8     1221.07     1150.70     15.99 o
  -4   0   8     4794.33     4184.09     49.92 o
  -2   0   8      699.30      666.37     20.13 o
   0   0   8     1594.44     1558.49     20.19 o
   2   0   8     3047.23     2667.00     69.99 o
   4   0   8     1740.44     1470.64     20.52 o
   6   0   8    28081.66    28280.52    159.39 o
   8   0   8      802.46     1010.04     17.37 o
  10   0   8      372.50      340.18     12.96 o
  12   0   8       19.70        5.48     19.14 o
  14   0   8       28.55       19.98     19.15 o
  16   0   8      700.46      713.32     20.06 o
  18   0   8       33.72       10.14     10.63 o
  20   0   8       15.25      -11.00     18.79 o
 -21   1   8        9.70       22.06      8.42 o
 -19   1   8       44.00       50.80     11.06 o
 -17   1   8      127.12      113.30     15.51 o
 -15   1   8       67.75       72.61     19.11 o
 -13   1   8       12.99       17.57     11.42 o
 -11   1   8        1.17       -2.41     15.13 o
  -9   1   8     3353.07     2436.90    203.36 o
  -7   1   8      436.10      389.89     17.31 o
  -5   1   8       46.86       40.10      6.47 o
  -3   1   8      703.05      705.65     20.26 o
  -1   1   8     1284.77     1175.70     15.70 o
   1   1   8       88.74      115.63      6.59 o
   3   1   8     1074.41     1077.16     14.09 o
   5   1   8      601.03      583.57     12.08 o
   7   1   8     1130.79     1144.37     39.45 o
   9   1   8     1228.18     1221.63     29.82 o
  11   1   8      279.85      269.82     12.76 o
  13   1   8       36.43       39.26      9.48 o
  15   1   8        6.87      -18.86     28.42 o
  17   1   8      130.56      145.56     11.38 o
  19   1   8        8.51        8.97     14.14 o
 -20   2   8       87.89      116.36      9.35 o
 -18   2   8        0.64      -27.89     27.89 o
 -16   2   8       21.04       35.05     24.87 o
 -14   2   8      297.71      264.17     15.64 o
 -12   2   8       28.07       27.39     17.06 o
 -10   2   8       66.93       15.24    172.24 o
  -8   2   8       57.70       74.80      7.83 o
  -6   2   8      408.41      392.61     11.20 o
  -4   2   8      886.88      801.30     13.72 o
  -2   2   8     6957.73     7334.82     72.62 o
   0   2   8     8827.12     9285.58    171.05 o
   2   2   8     1942.98     1924.58     47.89 o
   4   2   8    23014.77    25711.89    341.32 o
   6   2   8     2679.98     2689.67     37.54 o
   8   2   8     2614.20     2770.30     41.88 o
  10   2   8      848.90      802.96     18.79 o
  12   2   8       17.21        3.93     32.50 o
  14   2   8      502.12      516.92     18.30 o
  16   2   8        2.56       -8.68     18.68 o
  18   2   8      154.50      171.75     11.35 o
  20   2   8        0.84        6.96     11.16 o
 -21   3   8        9.12        8.77      5.36 o
 -19   3   8        3.01      -18.29     18.29 o
 -17   3   8      122.42       95.30     11.02 o
 -15   3   8      722.85      656.18     20.22 o
 -13   3   8       33.21       17.48     19.78 o
 -11   3   8      402.58      404.35     28.55 o
  -9   3   8      241.41      244.68     12.03 o
  -7   3   8      649.02      620.41     15.30 o
  -5   3   8     1422.04     1416.47     26.27 o
  -3   3   8     2092.48     1979.77     28.03 o
  -1   3   8     5899.18     6140.87    238.46 o
   1   3   8      212.57      263.57     13.17 o
   3   3   8      633.50      681.14     26.19 o
   5   3   8     2072.45     2280.34     67.22 o
   7   3   8      766.80      779.36     37.16 o
   9   3   8     1439.85     1514.33     25.76 o
  11   3   8       11.31       -0.59     38.17 o
  13   3   8      304.67      324.99     15.85 o
  15   3   8       22.93       20.24     18.11 o
  17   3   8        1.19       -4.04     15.51 o
  19   3   8       29.71       25.74      6.48 o
 -18   4   8      215.75      274.48     11.70 o
 -16   4   8       11.58       11.74     18.95 o
 -14   4   8        0.01        1.36     18.32 o
 -12   4   8        4.96        1.77     21.05 o
 -10   4   8      746.44      818.75     20.86 o
  -8   4   8        8.47        3.96     17.50 o
  -6   4   8      901.47      923.25     24.63 o
  -4   4   8      894.59      848.21     31.64 o
  -2   4   8     7555.03     7517.64    191.28 o
   0   4   8      562.31      583.57     10.99 o
   2   4   8      198.41      173.80     11.20 o
   4   4   8      223.52      203.66     14.81 o
   6   4   8      209.60      188.35     11.75 o
   8   4   8      871.96      904.51     21.26 o
  10   4   8     1997.08     1958.68     31.36 o
  12   4   8        2.02      -12.58     21.15 o
  14   4   8      338.44      347.17     14.80 o
  16   4   8       13.45       15.59     14.73 o
  18   4   8        0.53       -6.15     11.38 o
 -17   5   8       88.70       72.06      8.10 o
 -15   5   8       55.23       40.79     11.47 o
 -13   5   8      272.07      262.18     29.11 o
 -11   5   8      638.41      620.99     53.18 o
  -9   5   8       88.49       85.53     12.67 o
  -7   5   8      327.50      312.61     16.32 o
  -5   5   8     1591.80     1643.04     47.27 o
  -3   5   8      497.70      539.67     41.87 o
  -1   5   8     2299.00     2344.91     35.45 o
   1   5   8     1426.57     1430.71     26.27 o
   3   5   8     3867.28     4052.27     86.66 o
   5   5   8      790.23      855.92     41.06 o
   7   5   8      285.44      255.20     15.30 o
   9   5   8     2560.96     2577.52     36.11 o
  11   5   8      102.34       79.92     34.15 o
  13   5   8      259.97      286.38     13.54 o
  15   5   8        4.51      -13.18     13.18 o
 -14   6   8       72.14       72.07      8.60 o
 -12   6   8       11.50        7.16     20.23 o
 -10   6   8        6.18       17.08     13.10 o
  -8   6   8      455.04      439.50     18.26 o
  -6   6   8      776.96      710.59     21.38 o
  -4   6   8      104.69       88.14     25.28 o
  -2   6   8       79.15       55.23     21.64 o
   0   6   8      563.93      578.68     14.28 o
   2   6   8        1.39        2.39     22.90 o
   4   6   8     2874.68     2902.57     42.92 o
   6   6   8      666.37      712.20     21.65 o
   8   6   8      724.70      757.31     30.25 o
  10   6   8      368.78      355.71     14.80 o
  12   6   8        0.95       -7.26     14.39 o
  14   6   8       29.98       26.98     20.37 o
 -11   7   8        0.06       -5.67     14.64 o
  -9   7   8        8.64       -8.15     17.57 o
  -7   7   8      143.59      164.56     12.43 o
  -5   7   8       63.09       46.69     11.36 o
  -3   7   8       20.66       20.32     24.66 o
  -1   7   8      172.44      165.48     13.32 o
   1   7   8        2.31      -19.63     19.63 o
   3   7   8        3.72       34.64     19.12 o
   5   7   8      328.17      343.18     14.95 o
   7   7   8       38.13       68.20      8.65 o
   9   7   8        0.57        4.45     18.80 o
  11   7   8        6.04       12.52     11.40 o
  -6   8   8       14.87       -5.72     16.22 o
  -4   8   8      120.51      114.36      9.43 o
  -2   8   8       14.84       25.57      9.91 o
   0   8   8       40.91       72.80     22.57 o
   2   8   8        5.75       16.62     14.15 o
   4   8   8       22.39        8.26     16.22 o
 -21   1   9        4.24       -3.06     16.39 o
 -19   1   9      142.28      155.14     19.61 o
 -17   1   9      348.06      330.99     32.21 o
 -15   1   9     1181.43     1136.70     24.61 o
 -13   1   9     1357.71     1330.19     24.27 o
 -11   1   9      215.88      208.37     18.21 o
  -9   1   9     1445.57     1293.57     45.16 o
  -7   1   9     3245.21     3130.01     37.75 o
  -5   1   9       63.66       84.40     14.34 o
  -3   1   9     1610.55     1453.97     55.16 o
  -1   1   9     1034.98      879.11     17.73 o
   1   1   9     4392.61     4340.38    162.13 o
   3   1   9       19.38       30.99      6.59 o
   5   1   9     2056.99     2146.41     31.26 o
   7   1   9      643.40      613.36     13.83 o
   9   1   9        8.30        6.99     18.34 o
  11   1   9      263.09      259.95     12.91 o
  13   1   9      164.20      200.13     12.27 o
  15   1   9      205.00      208.49     18.63 o
  17   1   9      511.73      539.28     17.02 o
  19   1   9       14.09       17.85      8.54 o
 -20   2   9       13.90       -0.60     31.60 o
 -18   2   9      514.85      491.26     32.06 o
 -16   2   9      715.32      676.27     20.50 o
 -14   2   9     2626.49     2566.52     98.76 o
 -12   2   9       41.49       46.11     22.78 o
 -10   2   9     1714.49     1867.06     26.83 o
  -8   2   9     1291.78     1267.83     19.76 o
  -6   2   9       55.16       73.07     12.33 o
  -4   2   9     5349.50     5415.40     67.57 o
  -2   2   9    12456.04    12295.96    135.07 o
   0   2   9     5557.16     5974.23     59.82 o
   2   2   9     2107.61     2317.40     53.70 o
   4   2   9     1310.76     1255.56     43.19 o
   6   2   9     1579.25     1676.75     23.84 o
   8   2   9     2131.95     2181.84     31.58 o
  10   2   9      203.15      195.75     11.80 o
  12   2   9     2130.57     2147.07     32.34 o
  14   2   9     1036.35      961.80     36.55 o
  16   2   9      583.25      554.38     18.60 o
  18   2   9     1127.59     1136.86     21.49 o
 -19   3   9        4.99       -3.75     32.23 o
 -17   3   9       46.32       41.79     12.91 o
 -15   3   9      277.25      327.64     15.59 o
 -13   3   9        2.81       10.34     16.90 o
 -11   3   9        2.53       14.46     10.52 o
  -9   3   9      342.91      352.74     13.65 o
  -7   3   9       17.40       31.98      8.90 o
  -5   3   9     5297.38     5374.86    100.18 o
  -3   3   9     3452.01     3220.40     67.58 o
  -1   3   9     1647.70     1816.14     50.84 o
   1   3   9      151.19      154.45     13.28 o
   3   3   9       98.95       98.81      8.91 o
   5   3   9        0.00       -9.93     24.39 o
   7   3   9       86.66       98.12      9.57 o
   9   3   9       66.95       52.96     15.66 o
  11   3   9      867.54      880.65     22.23 o
  13   3   9      146.79      187.13     19.11 o
  15   3   9       35.12       31.03     11.22 o
  17   3   9       62.62       71.50     10.82 o
  19   3   9       92.58       65.87      6.27 o
 -18   4   9       10.45       -2.27     14.51 o
 -16   4   9       69.00       68.32     13.82 o
 -14   4   9        0.66      -16.99     20.92 o
 -12   4   9       13.47       35.33     31.99 o
 -10   4   9      369.89      401.42     47.36 o
  -8   4   9       58.70       47.66     13.46 o
  -6   4   9      146.40      157.82     11.37 o
  -4   4   9     1253.27     1374.80     34.41 o
  -2   4   9     2569.45     2650.97     47.96 o
   0   4   9       27.23       32.49      8.88 o
   2   4   9      153.56      132.79     10.66 o
   4   4   9       62.77       79.24     34.49 o
   6   4   9       94.74      111.44     10.86 o
   8   4   9      562.15      541.00     18.25 o
  10   4   9        9.25        7.17     19.51 o
  12   4   9      301.85      328.20     15.55 o
  14   4   9      164.72      174.77     16.51 o
  16   4   9       28.84       18.88     10.02 o
 -17   5   9      131.81      128.43      8.90 o
 -15   5   9        3.23        0.68     16.44 o
 -13   5   9       17.89       11.15     12.52 o
 -11   5   9       20.61      -28.18     31.89 o
  -9   5   9      498.00      503.03     18.84 o
  -7   5   9       10.72      -22.61     22.61 o
  -5   5   9      750.35      748.05     20.89 o
  -3   5   9        3.85        6.74     31.83 o
  -1   5   9     2451.31     2406.80     54.09 o
   1   5   9     1870.41     1764.00     29.16 o
   3   5   9      310.64      296.40     14.91 o
   5   5   9      592.44      570.91     27.41 o
   7   5   9     1749.21     1860.27     31.35 o
   9   5   9       87.17       69.72     12.30 o
  11   5   9      273.08      267.63     14.50 o
  13   5   9       54.68       48.82      9.45 o
  15   5   9        0.40       13.76      7.93 o
 -14   6   9      124.51      139.11      9.59 o
 -12   6   9      503.73      493.38     16.32 o
 -10   6   9       56.87       53.58     13.51 o
  -8   6   9       97.32       81.69     17.64 o
  -6   6   9       12.47      -23.07     23.07 o
  -4   6   9      202.06      184.47     14.29 o
  -2   6   9       44.99       80.56     22.63 o
   0   6   9      907.58      898.57     17.79 o
   2   6   9     5291.44     5315.35     73.68 o
   4   6   9      414.79      462.98     24.77 o
   6   6   9     1515.50     1617.32     29.06 o
   8   6   9      563.13      577.64     18.01 o
  10   6   9        0.25        9.34      7.96 o
  12   6   9        3.31       -9.35     15.33 o
 -11   7   9        1.90        1.34     22.73 o
  -9   7   9       88.41      102.38      9.70 o
  -7   7   9        0.12        0.44     17.50 o
  -5   7   9       20.22       24.73     12.80 o
  -3   7   9       57.46       36.00     15.17 o
  -1   7   9        2.44       15.01     20.19 o
   1   7   9        5.82       26.91     12.16 o
   3   7   9       31.33       48.75     12.90 o
   5   7   9        0.17      -14.97     18.28 o
   7   7   9        0.16        2.22     15.43 o
   9   7   9      155.92      147.68     16.71 o
  -6   8   9       42.13       59.89      7.19 o
  -4   8   9      119.79      128.86      9.41 o
  -2   8   9       20.69       22.57     10.20 o
   0   8   9      254.92      250.26      7.88 o
   2   8   9      335.64      360.26     13.29 o
   4   8   9       90.27       85.11      7.63 o
 -22   0  10       54.95       54.84      6.42 o
 -20   0  10       20.39       45.41     17.90 o
 -18   0  10      231.45      239.32     13.40 o
 -16   0  10       36.32       34.57     14.19 o
 -14   0  10      564.69      599.11     17.80 o
 -12   0  10     2734.75     2812.82     69.48 o
 -10   0  10     4528.57     4548.05     63.81 o
  -8   0  10       86.81       76.15      9.79 o
  -6   0  10     7551.19     7320.76     79.40 o
  -4   0  10     7344.31     7560.07     74.67 o
  -2   0  10      202.10      185.23      7.82 o
   0   0  10      416.03      419.99      7.01 o
   2   0  10      836.32      785.99     27.67 o
   4   0  10     2811.98     2823.37    123.22 o
   6   0  10      912.38     1071.28     17.20 o
   8   0  10      716.27      836.50     34.02 o
  10   0  10     2010.61     2001.78     27.98 o
  12   0  10      939.05      926.84     42.93 o
  14   0  10      201.59      184.52     12.99 o
  16   0  10       84.48       53.35     23.68 o
  18   0  10       42.08       53.86     28.98 o
  20   0  10       16.26       13.91     12.64 o
 -21   1  10       22.86       39.06      9.35 o
 -19   1  10       40.27       33.04     24.32 o
 -17   1  10       47.67       58.94     10.13 o
 -15   1  10       94.31      128.21     11.02 o
 -13   1  10      314.61      286.88     13.97 o
 -11   1  10       70.90       70.40      9.12 o
  -9   1  10      219.84      178.75     17.21 o
  -7   1  10      135.41       98.29      7.88 o
  -5   1  10      593.35      674.03     12.99 o
  -3   1  10      775.04      805.62     13.38 o
  -1   1  10      423.77      388.23     13.85 o
   1   1  10      581.81      585.28     11.78 o
   3   1  10     1268.08     1473.72     21.09 o
   5   1  10      531.09      560.76     23.98 o
   7   1  10      424.44      420.98     25.33 o
   9   1  10      391.35      393.60     14.02 o
  11   1  10       51.66       33.05     12.36 o
  13   1  10      166.61      218.46     18.70 o
  15   1  10      350.48      338.28     15.83 o
  17   1  10       55.44       53.94      9.51 o
  19   1  10        7.69        1.80     20.24 o
 -20   2  10       33.58       36.46      6.88 o
 -18   2  10       39.82       21.15     13.31 o
 -16   2  10      153.32      165.36     37.56 o
 -14   2  10     1177.59     1115.30     58.28 o
 -12   2  10        6.30        7.46     32.83 o
 -10   2  10     1343.05     1307.41     43.43 o
  -8   2  10      100.59       76.97      8.42 o
  -6   2  10      349.59      319.35     10.94 o
  -4   2  10      762.11      742.26     14.22 o
  -2   2  10       85.89       86.44      9.14 o
   0   2  10     5804.80     6440.60     52.83 o
   2   2  10      181.92      211.87      9.42 o
   4   2  10     3642.71     4203.77     95.81 o
   6   2  10      890.60      946.66     17.87 o
   8   2  10      437.46      472.01     21.52 o
  10   2  10      962.19      998.26     21.30 o
  12   2  10      104.47      152.38     28.37 o
  14   2  10      675.96      662.55     20.20 o
  16   2  10       14.03      -13.78     17.98 o
  18   2  10      261.43      305.28     12.39 o
 -19   3  10      468.50      474.32     14.55 o
 -17   3  10       45.98       34.13     18.08 o
 -15   3  10      481.19      440.80     17.29 o
 -13   3  10      340.38      363.84     15.64 o
 -11   3  10       31.39       62.17     11.23 o
  -9   3  10      297.39      236.81     13.01 o
  -7   3  10      734.73      699.98     17.05 o
  -5   3  10      479.33      475.49     14.45 o
  -3   3  10      181.45      144.68     13.07 o
  -1   3  10     3090.21     3446.43     45.85 o
   1   3  10        6.30       15.03     15.15 o
   3   3  10      119.53      113.12      9.15 o
   5   3  10      800.05      862.51     19.73 o
   7   3  10      254.25      234.88     14.74 o
   9   3  10      575.09      508.58     42.44 o
  11   3  10       53.26       58.95     11.00 o
  13   3  10      610.54      670.10     19.86 o
  15   3  10      149.93      132.89     19.90 o
  17   3  10       13.73        0.46     15.59 o
 -18   4  10       15.43       33.57     19.18 o
 -16   4  10       23.36      -17.57     19.00 o
 -14   4  10        7.32       27.03     10.21 o
 -12   4  10      121.67      126.96     12.47 o
 -10   4  10       11.65       23.84     19.98 o
  -8   4  10      942.86      873.23     21.44 o
  -6   4  10       90.60       94.04     10.92 o
  -4   4  10      337.66      285.69     13.31 o
  -2   4  10        4.89      -18.66     18.66 o
   0   4  10       10.35       16.89      7.86 o
   2   4  10      566.15      614.00     22.81 o
   4   4  10       92.73       79.30     13.83 o
   6   4  10      102.93      106.54     16.11 o
   8   4  10      271.44      326.29     36.04 o
  10   4  10      194.41      217.32     18.62 o
  12   4  10      519.23      522.07     26.26 o
  14   4  10      249.88      285.68     13.32 o
  16   4  10        7.40       -8.70      8.70 o
 -17   5  10        4.59       -4.17     12.16 o
 -15   5  10      125.78      123.24     10.14 o
 -13   5  10       16.01        9.93     17.95 o
 -11   5  10      228.55      216.10     13.71 o
  -9   5  10      753.14      791.46     22.04 o
  -7   5  10      822.62      823.87     22.27 o
  -5   5  10      814.29      859.04     22.35 o
  -3   5  10      811.02      813.13     21.44 o
  -1   5  10     1127.16     1202.61     69.80 o
   1   5  10     1233.35     1208.06     46.55 o
   3   5  10      727.89      788.66     21.47 o
   5   5  10     1212.43     1177.75     25.65 o
   7   5  10      257.58      261.73     15.38 o
   9   5  10      163.44      131.41     13.26 o
  11   5  10        0.18       24.73      9.96 o
  13   5  10      577.88      578.52     16.62 o
  15   5  10       54.09       55.86      7.17 o
 -14   6  10      304.21      286.94     11.45 o
 -12   6  10       13.58       13.83     17.51 o
 -10   6  10       51.41       55.16     10.25 o
  -8   6  10      363.99      358.94     16.40 o
  -6   6  10        0.00       -4.00     21.02 o
  -4   6  10      224.71      232.12     14.94 o
  -2   6  10      648.52      652.73     53.38 o
   0   6  10     1453.27     1495.37     26.15 o
   2   6  10       65.60       84.30     12.95 o
   4   6  10      479.15      475.59     18.06 o
   6   6  10       66.48       57.32     32.94 o
   8   6  10        4.04      -18.09     18.09 o
  10   6  10       10.93       14.03     16.63 o
  12   6  10        1.55       19.03     12.32 o
 -11   7  10        4.37        6.01     12.18 o
  -9   7  10       44.99       49.33      8.17 o
  -7   7  10       22.75        5.55     26.24 o
  -5   7  10        7.63       24.40     16.50 o
  -3   7  10      654.01      676.71     31.53 o
  -1   7  10       20.31       22.21     17.22 o
   1   7  10        2.07        3.34     24.18 o
   3   7  10      193.02      168.69     12.48 o
   5   7  10       94.69       96.40     10.66 o
   7   7  10       21.91       23.33      9.54 o
   9   7  10        9.55       14.77      8.40 o
  -4   8  10      133.43      144.93      9.06 o
  -2   8  10      162.83      170.67      9.47 o
   0   8  10        0.68        3.29      9.44 o
   2   8  10       10.65        7.00     13.26 o
 -21   1  11        1.47       -2.28     13.71 o
 -19   1  11      451.78      453.99     15.39 o
 -17   1  11      226.13      216.70     14.01 o
 -15   1  11      243.91      283.55     28.66 o
 -13   1  11       64.59       80.50     22.15 o
 -11   1  11        7.58       13.87     16.16 o
  -9   1  11      652.36      687.29     15.94 o
  -7   1  11        6.66       11.38     12.59 o
  -5   1  11      138.66      112.34     24.65 o
  -3   1  11       44.63       31.29     17.72 o
  -1   1  11     9596.99     9566.63    101.97 o
   1   1  11      562.17      539.50     11.89 o
   3   1  11      102.46      105.09      7.73 o
   5   1  11      498.87      535.95     13.50 o
   7   1  11     2657.77     2641.86     33.74 o
   9   1  11      143.29      137.15      9.88 o
  11   1  11      837.64      874.18     20.67 o
  13   1  11     1022.66     1085.28     57.08 o
  15   1  11        1.11      -14.01     19.12 o
  17   1  11      159.01      150.10     10.77 o
  19   1  11      114.70      123.54      7.85 o
 -20   2  11       89.24       84.17      8.38 o
 -18   2  11      119.52      118.02     11.00 o
 -16   2  11        6.13       16.04      9.46 o
 -14   2  11      821.46      770.17     21.45 o
 -12   2  11     1006.00     1018.34     34.96 o
 -10   2  11      279.56      277.79     13.00 o
  -8   2  11      476.82      449.81     13.55 o
  -6   2  11      581.70      677.76     15.09 o
  -4   2  11      115.34      156.25      8.87 o
  -2   2  11      307.84      279.95     13.31 o
   0   2  11      279.35      312.99     12.13 o
   2   2  11      202.84      202.72      9.64 o
   4   2  11     1865.99     1808.99     26.60 o
   6   2  11      984.86     1000.93     18.97 o
   8   2  11      231.99      255.10     28.12 o
  10   2  11       92.37       89.20     10.81 o
  12   2  11      341.14      378.00     16.08 o
  14   2  11      834.50      824.68     39.71 o
  16   2  11      351.16      310.43     14.20 o
  18   2  11      950.75      988.14     18.19 o
 -19   3  11      344.18      342.15     12.55 o
 -17   3  11       11.45        8.53     18.16 o
 -15   3  11      293.53      263.49     13.97 o
 -13   3  11      138.06      128.71     11.00 o
 -11   3  11       19.10       23.16     21.45 o
  -9   3  11      565.51      555.75     26.23 o
  -7   3  11     1990.26     2037.35     40.30 o
  -5   3  11     1438.19     1417.25     43.50 o
  -3   3  11     3338.24     3329.66    118.21 o
  -1   3  11     2370.48     2559.75     89.20 o
   1   3  11      122.78      129.90      9.27 o
   3   3  11     1823.83     1740.69     24.31 o
   5   3  11      680.28      648.68     17.21 o
   7   3  11      681.34      605.69     21.47 o
   9   3  11     1812.88     1779.34     28.96 o
  11   3  11        6.51       10.22      9.17 o
  13   3  11      867.09      824.03     33.36 o
  15   3  11        0.24        5.48     14.07 o
  17   3  11       35.47       27.19      8.81 o
 -18   4  11       63.72       51.16     11.19 o
 -16   4  11       54.88       40.07     13.34 o
 -14   4  11       64.53       80.22     10.21 o
 -12   4  11      302.64      321.48     14.82 o
 -10   4  11      107.59      109.83     11.67 o
  -8   4  11      202.93      195.46     15.58 o
  -6   4  11       94.28       64.53     11.09 o
  -4   4  11     3097.44     3175.57     78.15 o
  -2   4  11      867.72      966.92     23.61 o
   0   4  11      305.18      356.42      9.91 o
   2   4  11       77.32       95.24     10.48 o
   4   4  11      128.97      123.81     11.15 o
   6   4  11     1232.47     1335.09     25.53 o
   8   4  11      437.68      376.10     16.72 o
  10   4  11      410.42      388.66     16.34 o
  12   4  11      487.22      478.55     30.98 o
  14   4  11       91.88       94.60     13.61 o
  16   4  11       32.49       30.57      8.70 o
 -17   5  11       99.15      103.23      7.46 o
 -15   5  11        6.69       12.88     15.88 o
 -13   5  11        1.46      -18.40     20.04 o
 -11   5  11        4.54      -15.67     22.30 o
  -9   5  11      607.74      619.80     20.12 o
  -7   5  11      722.57      784.58     38.51 o
  -5   5  11      154.33      140.38     56.00 o
  -3   5  11     4756.48     4695.41    221.12 o
  -1   5  11      329.30      310.45     16.06 o
   1   5  11     1314.75     1330.37     75.96 o
   3   5  11      936.91     1002.67     23.45 o
   5   5  11      249.69      244.48     15.01 o
   7   5  11      304.25      303.11     17.75 o
   9   5  11      216.78      224.49     13.57 o
  11   5  11        5.15        1.21     18.43 o
  13   5  11      577.57      552.46     18.86 o
  15   5  11       40.23       53.00      7.83 o
 -14   6  11        1.75        1.01     17.34 o
 -12   6  11        6.00       -7.13      9.68 o
 -10   6  11       12.47        7.82      9.12 o
  -8   6  11      161.27      156.22     13.48 o
  -6   6  11      360.31      305.46     20.31 o
  -4   6  11      110.71      133.25     18.41 o
  -2   6  11      931.75      884.36     23.34 o
   0   6  11      105.78       86.51     14.15 o
   2   6  11     1689.85     1673.35     29.88 o
   4   6  11      144.21      159.39     12.12 o
   6   6  11      171.53      184.32     13.85 o
   8   6  11       37.02       28.47     22.30 o
  10   6  11        0.66       -7.79     15.27 o
  12   6  11      147.76      147.56     16.89 o
 -11   7  11       13.10       -2.04     17.83 o
  -9   7  11       12.27       -9.56     20.50 o
  -7   7  11        5.03       15.05     11.94 o
  -5   7  11        3.79       12.69     19.06 o
  -3   7  11       26.34       -0.34     19.44 o
  -1   7  11      108.56      105.27     11.04 o
   1   7  11       33.08       37.20     11.70 o
   3   7  11       54.77       68.76     32.85 o
   5   7  11        1.49        6.55     14.21 o
   7   7  11      108.48      113.75      8.84 o
   9   7  11       15.07       19.89      6.08 o
  -2   8  11        1.85        3.11     12.57 o
   0   8  11        0.93        5.69      5.69 o
 -20   0  12       39.03       48.79      7.69 o
 -18   0  12      503.77      492.94     29.55 o
 -16   0  12       72.28       83.72     14.17 o
 -14   0  12       40.98       57.69      9.21 o
 -12   0  12      273.95      248.92     13.07 o
 -10   0  12      113.55      108.14      8.91 o
  -8   0  12       40.91       50.91      7.15 o
  -6   0  12     2753.22     2563.94     37.01 o
  -4   0  12      647.19      660.25     13.51 o
  -2   0  12    10098.26     9777.19     92.71 o
   0   0  12       20.42       18.68      5.48 o
   2   0  12     2082.46     1968.91     45.37 o
   4   0  12      325.38      365.19     11.31 o
   6   0  12     1676.96     1633.24     22.90 o
   8   0  12     1515.86     1373.85     23.08 o
  10   0  12     1004.89     1002.34     22.01 o
  12   0  12        3.86       -1.71     15.76 o
  14   0  12      353.84      287.39     15.87 o
  16   0  12        7.70      -21.70     21.70 o
  18   0  12        1.63       17.14      8.06 o
 -21   1  12        0.22        1.84      6.87 o
 -19   1  12       62.06       53.61      9.05 o
 -17   1  12       56.44       71.99     39.40 o
 -15   1  12        0.07        0.00     16.09 o
 -13   1  12       47.03       58.39     11.63 o
 -11   1  12      117.75      119.47     11.28 o
  -9   1  12      284.49      308.76     12.19 o
  -7   1  12     1522.21     1479.76     21.47 o
  -5   1  12     1161.81     1025.23     44.74 o
  -3   1  12     2278.07     2301.79     33.54 o
  -1   1  12     2442.74     2771.92    111.61 o
   1   1  12      446.77      491.20     21.99 o
   3   1  12      975.97     1139.81     33.00 o
   5   1  12     1160.59     1290.79     20.47 o
   7   1  12      181.51      200.12     15.65 o
   9   1  12      467.26      424.40     15.61 o
  11   1  12        0.70       11.68     21.88 o
  13   1  12     2298.88     2203.85     66.24 o
  15   1  12        0.83      -15.59     17.53 o
  17   1  12       82.66       84.22      9.06 o
  19   1  12        9.36       17.73      7.10 o
 -20   2  12       23.45       11.09      8.43 o
 -18   2  12      205.85      192.98     11.41 o
 -16   2  12      127.04      124.26     10.88 o
 -14   2  12      457.74      458.47     17.19 o
 -12   2  12      102.63       94.96     11.21 o
 -10   2  12      530.13      511.32     26.98 o
  -8   2  12       18.28       45.20      7.98 o
  -6   2  12     2195.88     2197.63     79.45 o
  -4   2  12      903.66     1146.76     18.67 o
  -2   2  12     3665.88     4022.25     47.36 o
   0   2  12     4495.49     4802.50     71.79 o
   2   2  12       26.45       24.86      8.44 o
   4   2  12        0.54        3.80      9.53 o
   6   2  12       98.11      107.11     18.00 o
   8   2  12      134.79      139.60     10.79 o
  10   2  12       40.64       30.18     13.04 o
  12   2  12       43.46       21.42     20.32 o
  14   2  12       53.82       65.40     16.16 o
  16   2  12       18.37        5.75     15.65 o
  18   2  12       76.37       71.50     15.45 o
 -19   3  12      450.41      434.58     13.78 o
 -17   3  12        0.02       19.30     14.66 o
 -15   3  12        2.64       -5.28     17.78 o
 -13   3  12        1.68        8.90     10.81 o
 -11   3  12        6.39      -18.40     30.48 o
  -9   3  12       17.13       12.83     18.15 o
  -7   3  12     1483.53     1447.53     50.30 o
  -5   3  12     3390.82     3426.90    123.94 o
  -3   3  12     5147.97     5083.88     85.78 o
  -1   3  12      708.21      782.71     17.16 o
   1   3  12      116.84       55.64     19.63 o
   3   3  12      210.17      198.30     11.21 o
   5   3  12      107.28      131.86     26.67 o
   7   3  12        2.93       22.37     16.79 o
   9   3  12       27.76       15.99     29.92 o
  11   3  12        0.65      -10.13     30.20 o
  13   3  12     1131.00     1119.27     24.10 o
  15   3  12        1.37       10.06     14.30 o
  17   3  12       34.99       32.63      8.73 o
 -18   4  12        1.93       -0.27     10.26 o
 -16   4  12        2.61       -2.82     16.33 o
 -14   4  12        9.20       13.57     11.23 o
 -12   4  12       59.27       40.86     10.74 o
 -10   4  12      304.27      359.29     15.84 o
  -8   4  12      372.76      396.67     21.15 o
  -6   4  12     2537.34     2559.90     37.04 o
  -4   4  12      368.49      333.75     14.86 o
  -2   4  12      136.47      128.38     15.52 o
   0   4  12        6.41        8.40     12.33 o
   2   4  12       25.80       37.18      9.21 o
   4   4  12       73.59       82.12     28.81 o
   6   4  12     3424.68     3369.86     45.84 o
   8   4  12      160.68      153.27     17.68 o
  10   4  12      659.73      689.39     40.90 o
  12   4  12        0.00        0.98     11.12 o
  14   4  12      104.07       85.06      9.60 o
  16   4  12        2.14        6.84     12.79 o
 -17   5  12       28.59       30.61      7.56 o
 -15   5  12        1.16       14.93     13.88 o
 -13   5  12       87.57      104.28     10.79 o
 -11   5  12        7.52       -3.73     18.97 o
  -9   5  12       12.06       13.26     18.70 o
  -7   5  12        2.62      -19.63     21.63 o
  -5   5  12     5222.50     5459.65    149.63 o
  -3   5  12       32.56       61.70     18.16 o
  -1   5  12     2130.67     2270.25     52.52 o
   1   5  12     1050.20     1109.10     26.48 o
   3   5  12     1827.67     1771.52     61.06 o
   5   5  12      833.08      794.53     21.48 o
   7   5  12      258.97      245.24     14.43 o
   9   5  12      762.26      789.56     21.91 o
  11   5  12      143.55      166.50     14.35 o
  13   5  12        0.02       -7.85     26.04 o
 -14   6  12       69.95       80.28      9.95 o
 -12   6  12        1.56       17.61     12.87 o
 -10   6  12        3.02      -19.97     19.97 o
  -8   6  12        0.14      -19.86     19.86 o
  -6   6  12       40.81       39.39     15.96 o
  -4   6  12       44.70       21.10     22.71 o
  -2   6  12     1273.19     1297.04     26.89 o
   0   6  12     1314.31     1261.05     18.68 o
   2   6  12      214.39      181.36     13.91 o
   4   6  12       46.64       29.00     12.39 o
   6   6  12      440.13      435.55     21.01 o
   8   6  12        2.57       -4.00     15.84 o
  10   6  12       70.54       81.72      8.57 o
  12   6  12      177.94      177.84      8.42 o
  -9   7  12       48.97       55.08     19.74 o
  -7   7  12       94.58       82.84      9.06 o
  -5   7  12       60.03       70.20     12.21 o
  -3   7  12      458.59      460.50     25.65 o
  -1   7  12       72.45       71.36     11.71 o
   1   7  12      494.32      523.94     16.21 o
   3   7  12      288.61      297.56     12.85 o
   5   7  12        2.25        6.56     14.93 o
   7   7  12        9.69       17.02      7.79 o
 -21   1  13        0.14        2.40      6.52 o
 -19   1  13        4.26       -8.87     15.79 o
 -17   1  13        0.95        5.56     19.79 o
 -15   1  13       91.44      105.41     11.55 o
 -13   1  13       21.07       12.17     19.00 o
 -11   1  13     1219.13     1344.05     42.50 o
  -9   1  13      647.81      618.07     16.68 o
  -7   1  13       28.63       43.69      7.52 o
  -5   1  13      748.27      717.23     15.44 o
  -3   1  13     1201.34     1111.39     20.07 o
  -1   1  13      663.83      788.30     25.56 o
   1   1  13      126.64      121.27      8.43 o
   3   1  13      758.06      734.67     26.12 o
   5   1  13     3490.36     3667.05     77.48 o
   7   1  13       31.48       39.92     14.16 o
   9   1  13     2804.50     2706.57     87.80 o
  11   1  13       86.66      123.61     11.20 o
  13   1  13     5153.65     5193.58     71.61 o
  15   1  13      114.62      145.92     14.31 o
  17   1  13      193.93      194.01     10.28 o
 -20   2  13      132.36      123.50     18.16 o
 -18   2  13      209.43      192.98     11.45 o
 -16   2  13       13.73       13.52     11.14 o
 -14   2  13      581.58      555.43     18.48 o
 -12   2  13     1031.48     1046.44     36.83 o
 -10   2  13      425.91      397.55     14.88 o
  -8   2  13        8.48       22.38     17.22 o
  -6   2  13      469.12      434.88     29.11 o
  -4   2  13       59.84       93.82      9.36 o
  -2   2  13        1.09        8.30      9.56 o
   0   2  13      423.38      449.72      9.30 o
   2   2  13     1053.52     1117.65     19.39 o
   4   2  13      217.30      196.37     11.14 o
   6   2  13       34.80       47.35     25.34 o
   8   2  13      913.81      839.92     20.46 o
  10   2  13      170.79      189.79     12.51 o
  12   2  13     1126.42     1077.62     53.81 o
  14   2  13      356.30      398.56     15.71 o
  16   2  13       13.00        4.17     24.33 o
  18   2  13      192.35      173.21     18.39 o
 -19   3  13      266.78      250.27     10.07 o
 -17   3  13       46.04       69.69     11.87 o
 -15   3  13      115.70      119.58     11.76 o
 -13   3  13        3.84       29.76     19.28 o
 -11   3  13      186.57      211.35     14.33 o
  -9   3  13      298.57      277.53     14.08 o
  -7   3  13       91.56      101.85     12.29 o
  -5   3  13       12.06       25.12     10.46 o
  -3   3  13       53.47       53.60      9.25 o
  -1   3  13       47.88       76.51      9.29 o
   1   3  13       41.83       44.32     34.48 o
   3   3  13      166.78      120.16     10.47 o
   5   3  13       70.11       49.53     12.84 o
   7   3  13       25.79       21.53     20.62 o
   9   3  13      555.84      615.77     18.88 o
  11   3  13      153.22      134.85     12.55 o
  13   3  13       62.76       53.54      9.62 o
  15   3  13       48.85       65.57      8.38 o
  17   3  13       41.19       17.83     15.92 o
 -18   4  13        0.02        8.44     10.04 o
 -16   4  13       37.76       46.65     11.06 o
 -14   4  13       19.28       18.21     19.07 o
 -12   4  13       46.45       20.10     19.12 o
 -10   4  13        9.53      -13.74     21.06 o
  -8   4  13     1077.42     1093.34     25.43 o
  -6   4  13     1830.28     2044.58     31.33 o
  -4   4  13      365.84      319.48     15.38 o
  -2   4  13      163.05      163.91     11.91 o
   0   4  13      284.41      280.97      9.64 o
   2   4  13      224.66      202.05     16.83 o
   4   4  13       66.35       56.40     10.85 o
   6   4  13      498.50      522.94     18.23 o
   8   4  13      621.22      652.73     27.60 o
  10   4  13       84.81       84.86     11.25 o
  12   4  13      199.41      200.82     20.58 o
  14   4  13        1.84       13.42     12.43 o
  16   4  13       36.42       40.79      8.24 o
 -15   5  13        8.21       16.17     14.36 o
 -13   5  13       52.72       27.97     10.77 o
 -11   5  13       28.82       22.30     17.89 o
  -9   5  13      200.97      180.84     13.43 o
  -7   5  13        0.40       -3.99     20.08 o
  -5   5  13     1952.36     1887.71     31.76 o
  -3   5  13      464.58      513.32     18.44 o
  -1   5  13      126.91      148.40     12.72 o
   1   5  13        0.20      -16.40     49.34 o
   3   5  13       17.89       44.28     12.87 o
   5   5  13      177.32      225.86     15.49 o
   7   5  13        8.75       19.36     18.45 o
   9   5  13       69.09       76.84     10.36 o
  11   5  13       11.04       17.74     10.49 o
  13   5  13      181.28      145.65      8.95 o
 -14   6  13        0.52        7.49     10.58 o
 -12   6  13       13.20       10.40     17.59 o
 -10   6  13        0.46       -1.75     15.38 o
  -8   6  13       70.01       55.62     10.32 o
  -6   6  13       38.87       40.88     12.66 o
  -4   6  13       47.18       57.85     14.68 o
  -2   6  13     1327.94     1379.72     44.71 o
   0   6  13      200.48      195.02      9.81 o
   2   6  13      109.47      127.31     12.52 o
   4   6  13       59.82       53.14     18.42 o
   6   6  13        3.09      -16.64     22.19 o
   8   6  13       76.97       88.84     14.46 o
  10   6  13       15.88       12.92      8.77 o
  -9   7  13       24.19       10.27     28.88 o
  -7   7  13      129.93      143.86     10.96 o
  -5   7  13      441.42      463.74     14.96 o
  -3   7  13      549.26      524.64     27.32 o
  -1   7  13        1.42      -13.28     16.95 o
   1   7  13        4.04        4.48     15.98 o
   3   7  13        0.84        8.19     14.12 o
   5   7  13       10.03       -2.08     15.22 o
   7   7  13        8.60        1.60     13.00 o
 -20   0  14      300.79      300.06     11.54 o
 -18   0  14      223.61      198.09     12.03 o
 -16   0  14       68.54       85.43      9.95 o
 -14   0  14      504.70      520.89     24.37 o
 -12   0  14       53.05       38.63     19.48 o
 -10   0  14      213.10      202.53     14.45 o
  -8   0  14       34.22       35.31     15.03 o
  -6   0  14      462.83      451.27     13.33 o
  -4   0  14       29.68       14.25     18.25 o
  -2   0  14     6696.95     6887.83     87.69 o
   0   0  14      431.23      398.86      8.67 o
   2   0  14     6897.76     6698.53     88.95 o
   4   0  14       58.45       75.90     16.61 o
   6   0  14      150.62      150.26     10.68 o
   8   0  14     4707.19     4855.28     89.37 o
  10   0  14      570.33      595.24     18.73 o
  12   0  14      158.54      140.38     12.34 o
  14   0  14       30.71       39.10      8.95 o
  16   0  14        0.50        7.79     14.57 o
  18   0  14       48.81       59.52      6.41 o
 -19   1  14       20.70       23.32     16.15 o
 -17   1  14       37.53       23.66     11.48 o
 -15   1  14        1.81       18.80     10.52 o
 -13   1  14        3.99      -19.14     19.14 o
 -11   1  14      439.46      450.46     16.14 o
  -9   1  14       90.97      108.99     17.87 o
  -7   1  14       95.56       81.07      9.03 o
  -5   1  14       27.56       12.96     15.70 o
  -3   1  14       58.68       35.64     16.33 o
  -1   1  14      101.85      138.69      8.94 o
   1   1  14      153.81      149.45      8.79 o
   3   1  14      713.95      658.70     20.54 o
   5   1  14      793.29      843.35     29.84 o
   7   1  14       56.67       27.05     13.00 o
   9   1  14     1703.09     1757.13     29.08 o
  11   1  14       27.91       26.98     21.52 o
  13   1  14      861.21      904.18     22.64 o
  15   1  14        0.02      -16.46     16.57 o
  17   1  14       10.31       25.70      7.94 o
 -20   2  14       54.15       41.27     11.17 o
 -18   2  14       14.57       26.35     15.74 o
 -16   2  14        7.64       16.04     17.02 o
 -14   2  14       25.89       21.99     11.71 o
 -12   2  14        3.31        5.98     20.03 o
 -10   2  14       11.65        4.63     22.53 o
  -8   2  14      418.02      471.49     15.66 o
  -6   2  14      212.33      215.68     11.43 o
  -4   2  14      108.56      104.93     18.95 o
  -2   2  14      992.74     1004.04     52.50 o
   0   2  14      640.31      644.40     11.27 o
   2   2  14      137.55      123.70      9.64 o
   4   2  14      726.53      795.48     18.55 o
   6   2  14     1132.79     1114.93     28.19 o
   8   2  14      768.57      767.30     19.98 o
  10   2  14        2.58       -4.75     37.03 o
  12   2  14        0.04       -6.93     19.29 o
  14   2  14      113.79      119.35     12.03 o
  16   2  14       18.44        8.23     15.23 o
 -19   3  14      103.03       93.37      7.47 o
 -17   3  14        0.09       16.28     16.97 o
 -15   3  14        3.38        0.75     20.98 o
 -13   3  14      100.22      102.60     20.69 o
 -11   3  14      512.50      508.49     24.32 o
  -9   3  14      337.87      328.81     14.60 o
  -7   3  14      594.68      605.61     18.28 o
  -5   3  14      585.79      536.63     16.78 o
  -3   3  14        0.02       -2.63     16.09 o
  -1   3  14       48.05       50.44      8.81 o
   1   3  14        0.64      -18.86     18.86 o
   3   3  14      137.80      119.47     15.76 o
   5   3  14     1594.99     1629.95     27.73 o
   7   3  14      287.27      324.42     14.37 o
   9   3  14      429.65      403.83     18.67 o
  11   3  14      161.93      130.08     12.50 o
  13   3  14      111.81       96.91     11.04 o
  15   3  14        1.09       -8.19     13.43 o
 -18   4  14        6.25        9.51     10.66 o
 -16   4  14        5.19       12.03     10.35 o
 -14   4  14       27.76       49.08     14.09 o
 -12   4  14       11.90       -2.88     26.49 o
 -10   4  14      132.13      131.70     13.48 o
  -8   4  14     2298.05     2359.97     35.09 o
  -6   4  14      102.42      117.10     12.78 o
  -4   4  14     1512.87     1480.18     27.26 o
  -2   4  14       59.16       37.24     10.97 o
   0   4  14      207.59      215.84      9.62 o
   2   4  14      303.09      294.91     14.61 o
   4   4  14       55.08       30.15     21.47 o
   6   4  14      357.53      384.26     16.32 o
   8   4  14     2226.50     2136.40     32.95 o
  10   4  14      689.79      720.56     23.91 o
  12   4  14      160.01      163.25     11.14 o
  14   4  14        1.57        8.38     14.04 o
 -15   5  14       42.89       60.19      8.42 o
 -13   5  14        1.32        4.09     22.47 o
 -11   5  14        1.44      -15.24     18.31 o
  -9   5  14      390.90      369.17     16.42 o
  -7   5  14      358.45      345.83     32.51 o
  -5   5  14       42.47       38.43     15.98 o
  -3   5  14      347.83      309.46     33.77 o
  -1   5  14       29.79      -13.43     23.12 o
   1   5  14       47.25       40.61     22.86 o
   3   5  14       13.05        5.13     16.40 o
   5   5  14      560.26      526.27     18.45 o
   7   5  14      209.14      197.02     23.17 o
   9   5  14       97.19       70.42     17.53 o
  11   5  14      479.92      512.30     14.85 o
  13   5  14       55.32       33.81      6.25 o
 -12   6  14       12.75       16.83      8.32 o
 -10   6  14       42.93       63.79      8.16 o
  -8   6  14        0.08       10.17     10.73 o
  -6   6  14     1391.96     1349.62     46.37 o
  -4   6  14      257.47      247.64     18.92 o
  -2   6  14      146.49      161.39     13.12 o
   0   6  14      181.48      172.97      9.09 o
   2   6  14       36.50       18.22     17.21 o
   4   6  14        7.49        3.03     18.31 o
   6   6  14        9.88       -5.62     17.90 o
   8   6  14        0.53       -4.99     16.44 o
  10   6  14      321.91      354.37     11.17 o
  -9   7  14        3.27       -0.77     11.22 o
  -7   7  14      146.51      162.80      9.47 o
  -5   7  14      491.45      474.60     18.70 o
  -3   7  14      230.87      224.74     11.17 o
  -1   7  14      355.71      366.27     13.66 o
   1   7  14        1.83      -15.22     15.22 o
   3   7  14        9.18        1.37     15.12 o
   5   7  14        0.71        0.95      7.55 o
 -19   1  15        8.78        2.99     22.55 o
 -17   1  15       23.32       13.39     17.62 o
 -15   1  15        1.39       -9.57     10.86 o
 -13   1  15        4.80        1.69     15.72 o
 -11   1  15        2.28      -10.01     18.64 o
  -9   1  15      932.38      962.35     37.85 o
  -7   1  15      429.38      383.87     16.24 o
  -5   1  15     8487.78     8698.72    109.81 o
  -3   1  15      220.99      219.99     10.85 o
  -1   1  15        1.14        8.67     15.45 o
   1   1  15      264.46      232.92     13.18 o
   3   1  15      171.95      171.29     10.44 o
   5   1  15        8.44       -5.46     17.24 o
   7   1  15      915.41      942.20     21.35 o
   9   1  15     1016.31      981.26     23.10 o
  11   1  15      764.14      698.50     20.92 o
  13   1  15        5.08       -8.71     18.26 o
  15   1  15        2.12       -0.17     19.14 o
  17   1  15        0.01       -1.00     11.89 o
 -18   2  15       30.22       21.46     30.43 o
 -16   2  15       25.18       26.89     12.93 o
 -14   2  15        2.54      -13.86     21.86 o
 -12   2  15       95.65      104.23     11.05 o
 -10   2  15      543.02      527.71     22.75 o
  -8   2  15      579.64      600.94     17.37 o
  -6   2  15        4.05       14.43     15.49 o
  -4   2  15        0.02       -3.14     15.53 o
  -2   2  15       91.48       68.97     21.66 o
   0   2  15      138.89      148.21      7.15 o
   2   2  15        0.74       16.31     14.72 o
   4   2  15      279.27      285.55     13.17 o
   6   2  15       48.50       35.20      9.89 o
   8   2  15       83.71       85.85     33.59 o
  10   2  15       72.51       98.58     11.24 o
  12   2  15       11.73       16.77     19.48 o
  14   2  15      362.15      301.31     13.39 o
  16   2  15       82.02      109.26      8.26 o
 -17   3  15       19.85       18.21      9.13 o
 -15   3  15        6.89       17.45     10.32 o
 -13   3  15      413.74      406.33     17.12 o
 -11   3  15      983.94     1104.71     25.87 o
  -9   3  15      439.55      429.92     21.97 o
  -7   3  15      323.48      325.48     18.41 o
  -5   3  15     1123.41     1138.45     28.86 o
  -3   3  15       11.99      -19.00     19.00 o
  -1   3  15      138.24      157.20     16.87 o
   1   3  15      626.03      573.59     17.57 o
   3   3  15     1625.17     1665.25     33.78 o
   5   3  15     1343.45     1404.63     34.00 o
   7   3  15        0.18       -1.81     18.62 o
   9   3  15      196.46      165.44     12.31 o
  11   3  15      110.52      101.98     10.94 o
  13   3  15       41.21       26.69     10.52 o
  15   3  15        0.00       -6.23     13.67 o
 -16   4  15       15.52       35.21     16.37 o
 -14   4  15        3.89        4.45     16.63 o
 -12   4  15        7.72       25.99     11.67 o
 -10   4  15     1860.49     1899.19     31.69 o
  -8   4  15      262.10      279.76     18.66 o
  -6   4  15     3524.40     3568.77    131.96 o
  -4   4  15       10.26       22.25     20.20 o
  -2   4  15      195.15      168.00     13.49 o
   0   4  15      615.79      584.45     13.19 o
   2   4  15       11.72      -14.28     19.09 o
   4   4  15        1.65       -6.86     45.82 o
   6   4  15      359.74      343.67     15.61 o
   8   4  15      129.29      138.15     12.11 o
  10   4  15       90.15      103.11     11.38 o
  12   4  15       69.27       75.34      8.54 o
  14   4  15       35.31       31.86      6.79 o
 -15   5  15        0.54        5.67      9.76 o
 -13   5  15        2.97        2.88     19.27 o
 -11   5  15       16.63        8.83     16.88 o
  -9   5  15       10.96       17.92     18.23 o
  -7   5  15       59.83       56.00     11.22 o
  -5   5  15     1043.76      958.60     23.61 o
  -3   5  15      111.37       44.70     28.23 o
  -1   5  15      108.50      110.48     11.76 o
   1   5  15     1291.66     1224.87     25.85 o
   3   5  15      214.12      194.55     17.91 o
   5   5  15      212.74      210.42     13.14 o
   7   5  15        3.44      -14.07     26.76 o
   9   5  15      305.35      291.23     13.00 o
  11   5  15       44.61       44.73      9.28 o
 -12   6  15        2.09        0.34     12.58 o
 -10   6  15       61.91       58.19      8.42 o
  -8   6  15        1.22       22.35      8.96 o
  -6   6  15      683.10      678.42     30.62 o
  -4   6  15       17.81        2.32     24.52 o
  -2   6  15      526.13      510.70     48.04 o
   0   6  15      398.70      394.47     11.04 o
   2   6  15      212.03      207.32     12.20 o
   4   6  15      370.03      399.81     27.06 o
   6   6  15        1.42       10.29     15.76 o
   8   6  15      150.58      187.20      9.97 o
  -7   7  15      141.36      145.98      8.90 o
  -5   7  15      255.50      216.42     12.02 o
  -3   7  15       35.37       41.10     10.70 o
  -1   7  15        0.02       -6.36     14.69 o
   1   7  15        0.00        6.34     14.18 o
   3   7  15        4.04        4.32     20.59 o
   5   7  15       84.36      107.79      7.28 o
 -20   0  16        0.76       -5.00     10.50 o
 -18   0  16        2.51       -4.57     14.32 o
 -16   0  16      277.68      230.62     13.72 o
 -14   0  16      203.51      175.74     12.70 o
 -12   0  16       50.10       53.30     29.36 o
 -10   0  16      762.78      819.05     20.58 o
  -8   0  16     1066.28     1136.40     22.70 o
  -6   0  16      479.15      543.49     16.00 o
  -4   0  16       30.27       37.22     11.42 o
  -2   0  16     1861.08     1915.63     30.15 o
   0   0  16       80.20       96.57      6.24 o
   2   0  16      267.53      278.69     11.98 o
   4   0  16     6109.06     5912.99     69.47 o
   6   0  16       22.58       31.27     18.35 o
   8   0  16    14576.43    14930.28    197.15 o
  10   0  16      757.04      664.78     40.50 o
  12   0  16     1732.08     1593.06     29.62 o
  14   0  16        2.45       -3.38     18.92 o
  16   0  16       34.09       32.30      8.98 o
 -19   1  16        3.82       16.42      7.31 o
 -17   1  16        1.80       -7.06     14.04 o
 -15   1  16      266.32      298.28     14.76 o
 -13   1  16      203.50      228.38     13.87 o
 -11   1  16        7.37       -0.33     16.86 o
  -9   1  16      654.26      649.56     31.29 o
  -7   1  16      163.26      168.85     11.49 o
  -5   1  16      604.22      664.86     19.42 o
  -3   1  16      115.55      112.55      9.68 o
  -1   1  16       37.27       51.85     20.64 o
   1   1  16      723.14      708.98     27.66 o
   3   1  16      147.39      141.83     11.42 o
   5   1  16      382.04      389.40     15.41 o
   7   1  16     1147.02     1052.65     24.27 o
   9   1  16      806.88      784.92     21.38 o
  11   1  16       11.59       28.03     19.01 o
  13   1  16      205.02      224.20     13.42 o
  15   1  16        0.83       -2.29     13.34 o
 -18   2  16       57.39       51.84     17.21 o
 -16   2  16        9.69        8.89     17.33 o
 -14   2  16        6.01       16.33     11.22 o
 -12   2  16       37.69       37.37     20.64 o
 -10   2  16      905.66      868.09     22.28 o
  -8   2  16      502.97      531.72     17.48 o
  -6   2  16      269.80      333.21     14.22 o
  -4   2  16       47.92       52.70      9.36 o
  -2   2  16        0.86      -16.91     26.73 o
   0   2  16      159.13      153.85      7.82 o
   2   2  16       87.28       37.84     38.80 o
   4   2  16      143.75      133.35     10.56 o
   6   2  16      105.60      100.68     13.48 o
   8   2  16      851.26      862.92     43.81 o
  10   2  16      202.03      211.12     19.38 o
  12   2  16      300.38      305.48     13.94 o
  14   2  16        0.03       -7.54     14.63 o
  16   2  16        0.75        1.82      6.79 o
 -17   3  16       18.17       -1.04     13.24 o
 -15   3  16      104.25      133.88     15.36 o
 -13   3  16       31.10       35.08     17.62 o
 -11   3  16      270.28      283.64     15.09 o
  -9   3  16      480.27      474.29     23.42 o
  -7   3  16       65.85       71.30     12.81 o
  -5   3  16        9.70        4.56     28.35 o
  -3   3  16        0.00        3.82     16.27 o
  -1   3  16       40.40       41.39      9.08 o
   1   3  16      682.16      672.53     19.15 o
   3   3  16      258.17      290.37     14.67 o
   5   3  16      761.78      784.48     20.80 o
   7   3  16     1215.70     1149.04     24.66 o
   9   3  16      152.55      144.75     11.76 o
  11   3  16       21.06       -8.65     17.05 o
  13   3  16        6.60       17.97     12.29 o
  15   3  16       54.75       69.89      6.63 o
 -16   4  16       16.43       15.93     13.31 o
 -14   4  16      190.75      174.58     23.19 o
 -12   4  16       25.98       42.92     13.07 o
 -10   4  16      895.19      864.95     60.56 o
  -8   4  16      426.74      427.47     17.60 o
  -6   4  16      609.53      586.15     25.34 o
  -4   4  16       30.76       14.12     19.41 o
  -2   4  16      746.38      771.60     21.16 o
   0   4  16       63.88       62.13      8.58 o
   2   4  16        0.05        7.85     18.71 o
   4   4  16      129.06      103.12     12.44 o
   6   4  16       63.07       60.34     10.84 o
   8   4  16      325.89      281.89     13.98 o
  10   4  16       33.25        7.04      8.71 o
  12   4  16        5.23       18.01     14.08 o
  14   4  16      111.81      101.54     17.70 o
 -15   5  16        7.98        0.66     11.37 o
 -13   5  16       14.37       19.73      8.26 o
 -11   5  16       21.41       30.78      8.18 o
  -9   5  16       62.84       38.53     13.75 o
  -7   5  16       93.39       93.16     11.26 o
  -5   5  16       11.57      -24.08     24.08 o
  -3   5  16      221.21      219.20     30.51 o
  -1   5  16       26.44      -10.92     19.98 o
   1   5  16        4.83      -10.40     21.24 o
   3   5  16      181.70      202.15     14.01 o
   5   5  16       17.46       16.28     11.14 o
   7   5  16        0.56      -18.23     18.23 o
   9   5  16        1.73        1.21     14.99 o
  11   5  16       42.57       54.81      6.72 o
 -10   6  16        3.85       22.63     12.26 o
  -8   6  16      138.92      157.82      9.73 o
  -6   6  16        2.70       -8.91     22.96 o
  -4   6  16      394.45      377.32     14.69 o
  -2   6  16       18.91       -9.75     29.26 o
   0   6  16       10.06       -4.63     13.45 o
   2   6  16       20.54       16.37     17.60 o
   4   6  16       44.85       52.83     16.42 o
   6   6  16        8.50       -0.74     13.35 o
   8   6  16       10.04       17.25      7.65 o
  -5   7  16       95.63       94.89      8.91 o
  -3   7  16      110.46       92.22      7.91 o
  -1   7  16        1.46      -14.27     14.27 o
   1   7  16        2.81        0.42     11.62 o
   3   7  16        8.40        9.39     16.25 o
 -19   1  17      117.19      112.53      7.91 o
 -17   1  17        0.58      -15.72     15.72 o
 -15   1  17       60.04       42.77     12.74 o
 -13   1  17      133.01      138.52     12.79 o
 -11   1  17       56.45       44.00     13.38 o
  -9   1  17      698.78      731.31     34.48 o
  -7   1  17      271.31      252.38     14.59 o
  -5   1  17        2.70       -7.41     17.20 o
  -3   1  17     2921.53     2915.43     39.11 o
  -1   1  17       58.26       31.81     13.25 o
   1   1  17      270.13      228.72     12.48 o
   3   1  17      522.01      565.30     17.01 o
   5   1  17      492.31      421.96     16.17 o
   7   1  17     1328.52     1299.73     26.00 o
   9   1  17      744.12      756.83     20.95 o
  11   1  17       66.56       19.36     20.78 o
  13   1  17       17.48        2.20     26.89 o
  15   1  17       23.48       11.61     15.35 o
 -18   2  17        7.38        2.94     19.97 o
 -16   2  17       79.79       87.30      9.62 o
 -14   2  17       27.23       39.45     10.34 o
 -12   2  17      258.58      263.08     14.91 o
 -10   2  17      657.37      680.54     24.36 o
  -8   2  17       47.19       14.46     20.03 o
  -6   2  17        1.06      -11.75     11.75 o
  -4   2  17      214.63      177.21     12.28 o
  -2   2  17      142.31      156.62     17.30 o
   0   2  17      200.81      194.26      8.68 o
   2   2  17        4.57       27.32     15.62 o
   4   2  17     2345.34     2271.70     32.89 o
   6   2  17     2533.84     2533.53     35.17 o
   8   2  17      176.56      179.01     14.21 o
  10   2  17        1.54       -0.63     16.63 o
  12   2  17       38.71       33.83     11.62 o
  14   2  17      106.40       90.89     13.63 o
 -17   3  17        7.27        1.93      7.91 o
 -15   3  17      148.41       96.02     10.28 o
 -13   3  17      166.31      194.64     13.57 o
 -11   3  17       91.63       92.57     11.46 o
  -9   3  17      796.24      773.67     21.38 o
  -7   3  17      329.09      358.53     23.72 o
  -5   3  17      123.46      132.06     14.58 o
  -3   3  17        1.21       14.60     17.01 o
  -1   3  17        0.26        0.27     16.73 o
   1   3  17      453.98      497.23     17.65 o
   3   3  17      244.44      236.55     27.38 o
   5   3  17     1050.23      987.93     23.61 o
   7   3  17        0.05      -21.00     37.06 o
   9   3  17      103.52       88.52     15.50 o
  11   3  17      141.58      139.19     10.56 o
  13   3  17       18.56       20.31     14.78 o
 -16   4  17        0.48        7.14     10.41 o
 -14   4  17      184.63      185.54     12.61 o
 -12   4  17       18.35       11.94     17.96 o
 -10   4  17     1232.97     1199.06     25.31 o
  -8   4  17       51.69       42.11     18.75 o
  -6   4  17       78.14      101.59     20.39 o
  -4   4  17       23.53       26.46     19.68 o
  -2   4  17      136.11      119.61     44.35 o
   0   4  17      209.21      186.83      9.19 o
   2   4  17        0.35       -6.58     19.52 o
   4   4  17      971.25      829.25     27.33 o
   6   4  17       11.40        2.56     12.23 o
   8   4  17        0.59      -10.54     17.19 o
  10   4  17       51.34       45.87      7.99 o
  12   4  17        3.71       -5.41      7.93 o
 -13   5  17       17.12       21.28     14.49 o
 -11   5  17       46.70       55.97     15.33 o
  -9   5  17       61.62       65.88     12.08 o
  -7   5  17        3.02       -0.51     16.42 o
  -5   5  17       23.34       21.45     17.70 o
  -3   5  17      328.18      332.46     21.49 o
  -1   5  17        2.75      -12.69     12.69 o
   1   5  17        6.37       14.93     20.09 o
   3   5  17      159.01      181.05     12.32 o
   5   5  17      171.68      176.86     26.84 o
   7   5  17       81.71       93.50     12.00 o
   9   5  17        1.70       11.13     13.32 o
  11   5  17      276.64      267.66     17.32 o
 -10   6  17       43.99       57.79     20.69 o
  -8   6  17       50.09       32.09     12.27 o
  -6   6  17      100.38       85.38      9.22 o
  -4   6  17      154.41      162.56     18.28 o
  -2   6  17        2.66        5.42     16.02 o
   0   6  17        9.97       17.36      7.81 o
   2   6  17       24.49       24.04     15.86 o
   4   6  17       74.04       66.67      8.67 o
   6   6  17       61.19       56.40      7.46 o
  -1   7  17       12.27       23.77      8.16 o
 -18   0  18       17.01       21.39     14.38 o
 -16   0  18       14.48       -2.23     17.40 o
 -14   0  18      317.56      305.51     14.14 o
 -12   0  18       49.91       58.78     10.84 o
 -10   0  18     4681.35     4721.30    171.28 o
  -8   0  18        7.27       -6.67     19.73 o
  -6   0  18     1865.66     1720.49     28.37 o
  -4   0  18      336.44      408.44     15.09 o
  -2   0  18       11.14       -8.39     19.68 o
   0   0  18       19.40        5.82     11.79 o
   2   0  18     3672.04     3682.32     50.39 o
   4   0  18     5530.88     5708.94     72.36 o
   6   0  18      877.78      915.98     35.31 o
   8   0  18      783.31      770.49     20.75 o
  10   0  18      762.80      739.96     20.56 o
  12   0  18      261.65      247.35     25.26 o
  14   0  18      148.34      187.00     10.26 o
 -17   1  18        1.28       18.59     13.88 o
 -15   1  18      211.83      198.23     24.09 o
 -13   1  18        3.16      -10.34     21.51 o
 -11   1  18      105.91      103.17     11.53 o
  -9   1  18        7.09        5.42     16.83 o
  -7   1  18       15.45       22.51      8.47 o
  -5   1  18      280.24      313.54     14.03 o
  -3   1  18      119.87       96.45     10.52 o
  -1   1  18      336.04      314.42     14.09 o
   1   1  18      164.14      154.92     13.45 o
   3   1  18      690.14      689.21     19.41 o
   5   1  18      365.80      356.02     15.45 o
   7   1  18       32.06       26.97     12.50 o
   9   1  18      643.91      639.96     43.83 o
  11   1  18        4.80       17.94     10.27 o
  13   1  18       25.22       42.93      9.15 o
  15   1  18       10.79       10.07     12.42 o
 -18   2  18       70.94       75.25      6.72 o
 -16   2  18       18.74       26.10      9.54 o
 -14   2  18       54.16       58.72     13.62 o
 -12   2  18        1.92       11.42     11.73 o
 -10   2  18      327.80      349.16     14.83 o
  -8   2  18      165.64      151.22     12.06 o
  -6   2  18      796.04      751.01     20.42 o
  -4   2  18       36.20       26.25     18.42 o
  -2   2  18        1.25      -15.55     15.55 o
   0   2  18      318.47      297.29      9.87 o
   2   2  18     1103.55     1121.67     23.72 o
   4   2  18      207.66      202.33     13.48 o
   6   2  18       29.18       15.57     19.60 o
   8   2  18        0.01        0.00     28.46 o
  10   2  18      221.53      250.65     13.73 o
  12   2  18        6.49        0.81     13.98 o
  14   2  18        7.23        3.63      7.54 o
 -17   3  18        0.02        6.83     12.02 o
 -15   3  18       61.08       53.62      8.49 o
 -13   3  18      330.01      347.15     14.55 o
 -11   3  18      162.16      169.99     12.31 o
  -9   3  18        0.06      -18.66     18.66 o
  -7   3  18       79.25       99.33     10.42 o
  -5   3  18       36.74       41.20     15.39 o
  -3   3  18       31.40       27.76     17.89 o
  -1   3  18       41.86       30.60     12.24 o
   1   3  18        1.76       29.85     19.13 o
   3   3  18      213.17      193.14     18.17 o
   5   3  18      193.80      157.87     13.18 o
   7   3  18      164.63      136.12     12.11 o
   9   3  18      146.03      121.89     11.45 o
  11   3  18        9.74        3.53     15.61 o
  13   3  18        7.67       23.28     19.01 o
 -14   4  18        2.55      -13.82     13.82 o
 -12   4  18      247.36      286.73     12.58 o
 -10   4  18       20.75       12.90     20.43 o
  -8   4  18       78.62       93.93     19.81 o
  -6   4  18       30.41       24.60     22.23 o
  -4   4  18       48.98       43.76     13.61 o
  -2   4  18      319.08      318.23     38.99 o
   0   4  18      451.63      411.13     11.80 o
   2   4  18      107.18       97.26     35.51 o
   4   4  18     1294.10     1090.06     23.97 o
   6   4  18       13.98        3.40     11.20 o
   8   4  18       99.31       88.76     30.27 o
  10   4  18       18.44       26.18      7.73 o
  12   4  18        0.05        8.70      6.49 o
 -13   5  18        2.67       -7.25     12.97 o
 -11   5  18       58.21       57.03      7.95 o
  -9   5  18        3.85       -6.41     19.99 o
  -7   5  18      260.17      244.96     17.19 o
  -5   5  18        4.47      -24.96     24.96 o
  -3   5  18       21.97       11.28     19.65 o
  -1   5  18       35.73       26.92     12.46 o
   1   5  18      301.86      283.52     16.97 o
   3   5  18       66.16       81.14     32.75 o
   5   5  18       56.30       51.91     16.92 o
   7   5  18       49.24       56.67     19.13 o
   9   5  18       10.78       15.55      7.61 o
  -8   6  18      205.57      208.17      9.95 o
  -6   6  18       10.94       16.25     13.79 o
  -4   6  18        9.43       19.32      9.20 o
  -2   6  18       19.26       13.31     15.06 o
   0   6  18       22.35       32.54      6.95 o
   2   6  18       50.54       51.82     16.31 o
   4   6  18        1.27       11.94      7.59 o
   6   6  18       88.14      104.80     11.11 o
 -17   1  19       47.81       49.37     27.66 o
 -15   1  19      245.40      239.76     15.21 o
 -13   1  19       91.32       73.61     10.36 o
 -11   1  19      561.38      604.24     19.15 o
  -9   1  19      176.21      153.20     13.19 o
  -7   1  19       51.73       42.12     14.30 o
  -5   1  19      218.67      208.21     13.02 o
  -3   1  19      253.09      265.63     23.19 o
  -1   1  19      913.92      930.75     22.37 o
   1   1  19      397.27      383.38     15.97 o
   3   1  19      145.55      139.27     12.40 o
   5   1  19      538.34      534.65     18.20 o
   7   1  19     1229.48     1204.97     42.19 o
   9   1  19       25.82       19.08     18.38 o
  11   1  19      338.52      329.14     23.58 o
  13   1  19        8.50        2.24     14.15 o
 -16   2  19        2.69      -12.53     12.53 o
 -14   2  19        0.10        6.62     16.05 o
 -12   2  19      147.65      156.60     20.29 o
 -10   2  19      377.42      411.72     16.05 o
  -8   2  19        1.38       -5.03     18.15 o
  -6   2  19       85.51       77.01     11.23 o
  -4   2  19      314.56      342.98     14.80 o
  -2   2  19      126.72      141.91     21.02 o
   0   2  19      117.95      120.12     11.82 o
   2   2  19      271.76      294.19     28.01 o
   4   2  19      304.29      284.38     24.85 o
   6   2  19        0.39       12.33     14.13 o
   8   2  19        4.52       -6.87     17.68 o
  10   2  19       38.55       51.36      8.98 o
  12   2  19       96.36       81.04      8.37 o
  14   2  19      119.15      134.44      7.67 o
 -15   3  19      486.49      485.09     14.51 o
 -13   3  19       73.62       85.06      9.57 o
 -11   3  19      623.98      656.94     19.44 o
  -9   3  19       22.88       25.71     18.97 o
  -7   3  19      194.19      179.52     13.46 o
  -5   3  19        2.14        9.02     18.14 o
  -3   3  19       21.49       12.95     20.41 o
  -1   3  19      280.36      262.10     20.86 o
   1   3  19       29.64       27.06     22.80 o
   3   3  19       19.69       16.91     19.59 o
   5   3  19       52.01       62.99     10.42 o
   7   3  19      210.81      238.90     12.71 o
   9   3  19      295.15      289.08     12.76 o
  11   3  19       48.47       58.16     15.41 o
  13   3  19       14.41       28.39      5.70 o
 -14   4  19      277.39      300.43     10.91 o
 -12   4  19        0.39      -16.10     16.10 o
 -10   4  19      189.45      222.60     12.53 o
  -8   4  19        1.11      -14.39     27.23 o
  -6   4  19       61.75       50.74     13.05 o
  -4   4  19       20.71       17.63     11.93 o
  -2   4  19       17.41       15.69     11.82 o
   0   4  19      173.36      146.66      8.66 o
   2   4  19       60.88       65.11     17.77 o
   4   4  19      110.96       87.79     10.37 o
   6   4  19       66.41       58.98      9.31 o
   8   4  19        6.77        6.27     15.50 o
  10   4  19        1.58       14.64     12.40 o
 -11   5  19       45.46       41.12     17.10 o
  -9   5  19        2.51       16.27     13.73 o
  -7   5  19      429.62      442.52     15.01 o
  -5   5  19       44.42        0.40     19.50 o
  -3   5  19       41.88       41.59      8.97 o
  -1   5  19       59.98       66.77      8.84 o
   1   5  19       62.57       71.32      9.03 o
   3   5  19       23.61       14.29     21.94 o
   5   5  19        1.04       11.11     13.78 o
   7   5  19        7.64        2.19     16.53 o
  -8   6  19       42.21       11.77     13.86 o
  -6   6  19       11.31        1.98     12.79 o
  -4   6  19      276.14      279.13     10.79 o
  -2   6  19        0.56       14.85     11.14 o
   0   6  19        4.41       11.33      6.85 o
   2   6  19        4.59       11.49     11.84 o
   4   6  19       59.56       62.16      6.56 o
 -16   0  20      119.11      112.72      9.59 o
 -14   0  20        7.17       11.03      7.81 o
 -12   0  20      267.28      341.74     15.09 o
 -10   0  20      325.54      331.65     15.74 o
  -8   0  20        8.83      -18.41     24.84 o
  -6   0  20      364.79      359.37     15.75 o
  -4   0  20      200.77      217.54     13.47 o
  -2   0  20     1107.93     1079.78     23.68 o
   0   0  20      397.07      342.89     11.81 o
   2   0  20       35.36       29.97     20.77 o
   4   0  20    14351.75    14447.31    490.61 o
   6   0  20       48.00       72.90     26.50 o
   8   0  20      189.68      173.93     15.18 o
  10   0  20        1.29       -9.43     17.96 o
  12   0  20        0.00        3.74      8.18 o
  14   0  20       13.64       16.24      6.55 o
 -17   1  20        4.19        6.96      7.43 o
 -15   1  20      123.15      129.49     10.00 o
 -13   1  20       41.64       36.09     11.49 o
 -11   1  20      123.58      120.23     12.85 o
  -9   1  20       27.73        3.71     18.58 o
  -7   1  20        7.19       -6.77     18.03 o
  -5   1  20      440.63      417.49     16.54 o
  -3   1  20      296.42      308.17     14.84 o
  -1   1  20     3150.57     3210.28     81.07 o
   1   1  20      148.99      149.30     12.55 o
   3   1  20     3143.03     3095.72     45.44 o
   5   1  20        3.18        5.87     18.04 o
   7   1  20       22.04       44.88      9.12 o
   9   1  20       52.85       48.07     11.44 o
  11   1  20        6.59       14.40     13.03 o
  13   1  20        8.55       10.92      5.91 o
 -16   2  20       27.66       30.43      8.91 o
 -14   2  20        0.00        4.33     17.17 o
 -12   2  20       65.25       82.56      9.28 o
 -10   2  20       63.16       73.27     17.89 o
  -8   2  20        0.05        8.35     16.28 o
  -6   2  20       34.59       22.93     12.66 o
  -4   2  20       19.18       33.20     13.27 o
  -2   2  20        6.37       15.94     16.46 o
   0   2  20       63.58       42.64     14.55 o
   2   2  20       55.48       -3.55     32.37 o
   4   2  20      822.37      805.57     21.34 o
   6   2  20        6.21       -5.01     17.84 o
   8   2  20       21.94       11.58     11.06 o
  10   2  20       23.21        6.24     15.88 o
  12   2  20       18.53       16.91      8.72 o
 -15   3  20      132.68      133.08      8.69 o
 -13   3  20      176.13      180.48     10.94 o
 -11   3  20       75.17       98.12      9.56 o
  -9   3  20       89.86       95.22     10.24 o
  -7   3  20        7.21       19.52     16.37 o
  -5   3  20      835.72      836.44     25.05 o
  -3   3  20      549.61      594.45     18.80 o
  -1   3  20     1860.56     1694.92     29.34 o
   1   3  20        8.53        6.71     24.61 o
   3   3  20     2072.56     1932.02     31.43 o
   5   3  20        0.71        3.27     16.35 o
   7   3  20      102.65       97.09     15.84 o
   9   3  20        1.12      -14.84     14.84 o
  11   3  20       69.32       99.90      7.91 o
 -14   4  20        5.27       -0.70      9.98 o
 -12   4  20      217.72      226.60     10.74 o
 -10   4  20        8.96       -4.93     15.54 o
  -8   4  20       85.15       89.11      9.99 o
  -6   4  20       13.85        2.77     18.71 o
  -4   4  20        7.11      -16.80     16.80 o
  -2   4  20       97.39       77.80     14.91 o
   0   4  20       20.63        4.39      8.53 o
   2   4  20       63.68       44.93     23.51 o
   4   4  20      535.00      514.21     16.88 o
   6   4  20        0.71        9.16     16.48 o
   8   4  20       19.92       18.24      8.81 o
  10   4  20       13.48        7.35     10.36 o
 -11   5  20       40.75       55.58      6.82 o
  -9   5  20       53.90       61.39     10.67 o
  -7   5  20       14.62       21.36      9.67 o
  -5   5  20        1.21        3.36     18.26 o
  -3   5  20       15.87       15.34     10.32 o
  -1   5  20        3.03      -14.12     14.12 o
   1   5  20       20.06       17.71      8.33 o
   3   5  20       26.87       29.51      9.60 o
   5   5  20       36.17       53.24      9.57 o
   7   5  20       25.85       23.95     12.32 o
  -6   6  20       39.04       28.55      8.56 o
  -4   6  20        7.25       10.09     11.40 o
  -2   6  20        8.94       15.61      7.99 o
   0   6  20       93.02      103.09      5.29 o
   2   6  20        0.53       -7.61     12.85 o
 -15   1  21       51.97       56.33      7.82 o
 -13   1  21      118.72      115.36     13.22 o
 -11   1  21      548.58      552.26     30.91 o
  -9   1  21        5.77       -1.81     20.63 o
  -7   1  21      193.79      197.66     14.06 o
  -5   1  21        1.16       26.81     10.77 o
  -3   1  21      633.48      622.83     19.38 o
  -1   1  21      568.69      609.60     19.85 o
   1   1  21      119.94      111.09     11.73 o
   3   1  21       14.88      -14.16     27.89 o
   5   1  21      785.18      813.61     21.13 o
   7   1  21        2.22       13.60     10.19 o
   9   1  21      212.82      227.94     12.22 o
  11   1  21      139.39      140.25     15.49 o
 -16   2  21       27.80       12.33     11.84 o
 -14   2  21        0.19      -10.68     13.41 o
 -12   2  21        8.75        0.38     15.96 o
 -10   2  21       42.41       21.95     12.66 o
  -8   2  21        9.91       20.75     16.70 o
  -6   2  21      162.24      143.90     64.18 o
  -4   2  21        0.83        5.06     11.99 o
  -2   2  21      374.81      365.01     15.86 o
   0   2  21      152.32      148.64      9.72 o
   2   2  21        0.01        7.50     17.94 o
   4   2  21      151.59      144.16     15.42 o
   6   2  21       20.96       17.76     16.20 o
   8   2  21       42.94       58.64     15.12 o
  10   2  21       79.57       79.58      7.92 o
  12   2  21        9.69       10.40     11.40 o
 -15   3  21       80.44       73.01      9.10 o
 -13   3  21        7.32       14.17     14.41 o
 -11   3  21        1.20        6.27      8.29 o
  -9   3  21       43.09       51.30      8.90 o
  -7   3  21      360.48      354.78     15.09 o
  -5   3  21        0.82       27.14     14.79 o
  -3   3  21      197.56      205.42     12.75 o
  -1   3  21      713.14      665.22     19.57 o
   1   3  21       85.43       74.27     10.85 o
   3   3  21        9.13       -3.08     15.02 o
   5   3  21       12.66       10.11     19.92 o
   7   3  21       51.09       53.91     15.28 o
   9   3  21       50.07       69.34      9.21 o
  11   3  21       85.30       87.81      6.90 o
 -12   4  21       30.16       47.04      8.59 o
 -10   4  21       46.78       33.32      7.18 o
  -8   4  21       25.19        4.39     29.65 o
  -6   4  21       18.17       28.53     12.43 o
  -4   4  21       36.99       18.84     17.68 o
  -2   4  21        1.09      -21.60     24.89 o
   0   4  21      163.77      172.85      7.96 o
   2   4  21      725.20      758.02     34.76 o
   4   4  21       22.43       20.99      9.40 o
   6   4  21       15.39        4.70     14.02 o
   8   4  21        5.72       -2.83     12.38 o
  -9   5  21        0.44       -4.83     11.10 o
  -7   5  21        2.14        1.14     19.84 o
  -5   5  21        0.00       -4.47     18.33 o
  -3   5  21      116.26      147.72      9.58 o
  -1   5  21      247.09      241.16     11.37 o
   1   5  21        0.33        4.86     12.64 o
   3   5  21        7.64        8.34     12.36 o
   5   5  21       10.26       13.46     10.78 o
 -16   0  22        1.35       -6.74     10.38 o
 -14   0  22      626.84      624.56     19.89 o
 -12   0  22      895.39      925.05     24.27 o
 -10   0  22      375.54      414.55     15.64 o
  -8   0  22      206.82      259.65     13.73 o
  -6   0  22      112.19       96.73     11.43 o
  -4   0  22       70.50       76.83     10.17 o
  -2   0  22      171.82      180.24     12.98 o
   0   0  22     2710.46     2765.25     44.89 o
   2   0  22      409.10      406.33     16.77 o
   4   0  22      107.63       86.23     10.66 o
   6   0  22      774.95      743.34     24.56 o
   8   0  22      131.36      141.15     10.30 o
  10   0  22       50.42       65.52      7.14 o
  12   0  22        3.90       -1.55     10.57 o
 -15   1  22        3.48        3.29     10.61 o
 -13   1  22       29.24       34.83      9.20 o
 -11   1  22        0.84       11.92     13.47 o
  -9   1  22       30.37       26.30     16.96 o
  -7   1  22        2.93        9.34     18.99 o
  -5   1  22      190.92      208.71     21.98 o
  -3   1  22      148.21      140.95     12.28 o
  -1   1  22      697.71      704.17     20.71 o
   1   1  22       32.92       19.78     21.38 o
   3   1  22       31.73       60.51     14.63 o
   5   1  22       18.18       15.88     19.70 o
   7   1  22      144.90      156.69     14.16 o
   9   1  22       99.54       96.11      8.73 o
  11   1  22       28.61       27.97     13.81 o
 -14   2  22       58.40       53.22     21.87 o
 -12   2  22       99.85       89.46      9.22 o
 -10   2  22       64.21       64.69      9.12 o
  -8   2  22       77.13       86.91      9.65 o
  -6   2  22        2.55       15.11     16.35 o
  -4   2  22       85.63      100.96      9.92 o
  -2   2  22        7.86      -11.07     19.56 o
   0   2  22      202.83      196.59      9.27 o
   2   2  22        8.52       17.40     19.66 o
   4   2  22      372.66      375.02     15.18 o
   6   2  22      291.99      300.55     32.20 o
   8   2  22       14.95       14.39      9.10 o
  10   2  22       25.57       29.32      7.78 o
 -13   3  22        1.03       -6.81     26.54 o
 -11   3  22       62.20       87.10      8.46 o
  -9   3  22      141.42      140.01     11.21 o
  -7   3  22       57.88       59.88     17.10 o
  -5   3  22        8.47       21.86     17.95 o
  -3   3  22       22.08       18.90     11.51 o
  -1   3  22      140.30      115.31     10.85 o
   1   3  22        0.00       18.16     14.87 o
   3   3  22        0.01       11.48      9.24 o
   5   3  22       34.74       47.38      8.41 o
   7   3  22      104.82       96.58      8.38 o
   9   3  22       54.29       39.82      7.12 o
 -10   4  22       18.24       34.22      6.71 o
  -8   4  22        9.14        9.76     16.64 o
  -6   4  22      117.89      130.26     10.02 o
  -4   4  22        2.79      -26.90     41.31 o
  -2   4  22       23.59       13.07     15.38 o
   0   4  22      185.80      177.77     15.57 o
   2   4  22       81.77       90.55     17.86 o
   4   4  22       62.10       41.52     10.29 o
   6   4  22       26.00       36.37      6.57 o
  -7   5  22        9.94       11.06     11.34 o
  -5   5  22       43.73       55.26      7.03 o
  -3   5  22      101.97       84.51      7.60 o
  -1   5  22        8.74       -4.63     16.34 o
   1   5  22        1.14       -2.81     12.87 o
   3   5  22       68.85       50.28      6.52 o
 -15   1  23        4.50       14.06      6.57 o
 -13   1  23       27.34       36.85      6.91 o
 -11   1  23       14.60       12.10     16.32 o
  -9   1  23       61.70       69.65      9.18 o
  -7   1  23      236.45      239.61     13.45 o
  -5   1  23      381.05      376.14     19.87 o
  -3   1  23        0.38        1.79     17.38 o
  -1   1  23     1425.34     1457.49     70.02 o
   1   1  23     1377.07     1334.14     26.20 o
   3   1  23     1522.25     1492.11     26.87 o
   5   1  23       48.01       34.40     19.36 o
   7   1  23        1.09        4.87     19.80 o
   9   1  23      123.66      111.85      8.49 o
 -14   2  23       11.67       14.23      5.80 o
 -12   2  23       23.64       16.62      6.84 o
 -10   2  23      201.70      209.48     17.20 o
  -8   2  23       22.19       33.23     25.39 o
  -6   2  23     2054.57     2113.53    121.95 o
  -4   2  23       14.78       20.15     11.00 o
  -2   2  23     1594.57     1627.77     28.34 o
   0   2  23       15.28       20.62      9.67 o
   2   2  23        1.52      -15.09     15.09 o
   4   2  23        7.87        9.22     17.61 o
   6   2  23       49.45       56.11      8.36 o
   8   2  23        0.00        1.35      7.31 o
 -11   3  23        4.18       -0.48     12.43 o
  -9   3  23        6.46        8.01     13.33 o
  -7   3  23        4.28      -15.84     15.84 o
  -5   3  23      102.85       89.14      9.90 o
  -3   3  23        0.24        0.05     15.93 o
  -1   3  23        7.20        6.60     10.79 o
   1   3  23       17.88       23.11     17.17 o
   3   3  23        1.97       20.04     14.17 o
   5   3  23       50.94       78.84      7.73 o
   7   3  23       21.24       42.58      6.18 o
 -10   4  23        1.03        3.85     13.38 o
  -8   4  23        4.05       23.26     11.92 o
  -6   4  23      185.96      183.04     10.02 o
  -4   4  23       30.38       34.99      8.00 o
  -2   4  23      145.17      137.81      9.93 o
   0   4  23        0.01       -5.93      9.77 o
   2   4  23       91.65       87.00     13.68 o
   4   4  23       34.15       46.56     13.52 o
   6   4  23       28.18       22.60      7.13 o
  -5   5  23       54.93       51.37      6.48 o
  -3   5  23       19.44        3.32     11.59 o
  -1   5  23       18.32        7.68     12.01 o
 -14   0  24       18.64       13.98      6.87 o
 -12   0  24      157.96      167.42     10.32 o
 -10   0  24       45.30        6.07     19.95 o
  -8   0  24       99.80      113.51     18.90 o
  -6   0  24       75.25       86.38     29.16 o
  -4   0  24        8.78       -1.94     34.09 o
  -2   0  24      452.30      457.84     16.09 o
   0   0  24      589.66      647.00     18.71 o
   2   0  24       30.80       43.74      9.11 o
   4   0  24       35.96       24.60     17.29 o
   6   0  24      135.76      141.76      9.66 o
   8   0  24        2.11        4.04      7.73 o
 -13   1  24       31.95       33.62     18.33 o
 -11   1  24       14.50       22.66      9.10 o
  -9   1  24       25.93       43.72      8.36 o
  -7   1  24        7.52       21.99     10.18 o
  -5   1  24      173.22      166.99     12.49 o
  -3   1  24      137.04      128.31     12.13 o
  -1   1  24      127.75      128.66     11.21 o
   1   1  24       19.01       -1.94     21.82 o
   3   1  24       96.33      107.33     10.65 o
   5   1  24       16.15       17.25     15.68 o
   7   1  24       63.46       77.39      7.86 o
   9   1  24        3.80       -8.60     11.80 o
 -12   2  24      119.92      129.54      8.33 o
 -10   2  24        2.64        4.36     12.89 o
  -8   2  24       38.95       25.95     16.70 o
  -6   2  24      183.58      202.16     11.78 o
  -4   2  24      148.83      157.80     10.87 o
  -2   2  24       42.31       43.54      8.82 o
   0   2  24        0.54       -0.92     11.14 o
   2   2  24       68.04       75.36      8.87 o
   4   2  24       13.10        6.79     14.23 o
   6   2  24       26.98       38.35      7.17 o
   8   2  24      352.03      425.60     15.02 o
 -11   3  24       23.37       14.22     11.69 o
  -9   3  24        0.55       14.51     11.18 o
  -7   3  24        1.03        1.78     14.30 o
  -5   3  24       15.31       -9.16     17.45 o
  -3   3  24        0.05       -1.90     14.58 o
  -1   3  24       62.60       78.68      8.97 o
   1   3  24       61.59       77.73     11.37 o
   3   3  24       28.65       33.59     10.41 o
   5   3  24        0.01       -2.05     12.96 o
  -8   4  24       20.27       22.07      6.81 o
  -6   4  24        3.64       -7.25     11.46 o
  -4   4  24       48.48       15.68     15.21 o
  -2   4  24       16.86       15.94      8.52 o
   0   4  24       26.61       18.42      4.89 o
   2   4  24        2.02        9.26     11.04 o
 -11   1  25      159.62      161.85      9.24 o
  -9   1  25       57.55       49.55     12.26 o
  -7   1  25      359.88      382.55     16.29 o
  -5   1  25      384.00      352.20     14.61 o
  -3   1  25        1.99        2.02     13.80 o
  -1   1  25      246.90      220.60     12.69 o
   1   1  25      262.50      243.20     11.93 o
   3   1  25      451.77      455.39     14.10 o
   5   1  25       16.38       -3.77     13.05 o
   7   1  25       33.05       53.84      7.32 o
 -10   2  25      249.57      244.62     10.24 o
  -8   2  25       96.86       97.79      8.27 o
  -6   2  25      249.47      235.05     13.51 o
  -4   2  25        0.89        3.94     16.56 o
  -2   2  25        6.83       17.25     13.18 o
   0   2  25        1.12        0.89      7.55 o
   2   2  25        1.19      -14.63     14.63 o
   4   2  25      321.92      300.22     15.78 o
   6   2  25      212.78      216.05      9.42 o
  -9   3  25        9.98       16.48     10.11 o
  -7   3  25        0.42        3.35     11.50 o
  -5   3  25       16.43        1.46     25.14 o
  -3   3  25        0.38        1.43     15.88 o
  -1   3  25        1.31       12.79     11.24 o
   1   3  25        3.48        0.81     11.29 o
   3   3  25       62.50       48.68     14.03 o
  -4   4  25        2.49        2.60     11.49 o
  -2   4  25        0.03      -12.18     18.40 o
   0   4  25        4.38        7.89      5.98 o
 -10   0  26       28.79       20.57      8.40 o
  -8   0  26       57.94       70.00     26.80 o
  -6   0  26        1.59       27.05     14.03 o
  -4   0  26      484.49      506.22     33.01 o
  -2   0  26      130.64      140.81     10.10 o
   0   0  26      240.63      221.94      8.01 o
   2   0  26      564.08      579.43     14.93 o
   4   0  26       25.42       30.40      7.31 o
   6   0  26      209.76      226.33      8.96 o
 -11   1  26        1.49      -11.52     11.52 o
  -9   1  26        1.07       -7.08     30.91 o
  -7   1  26        6.04       -3.48     15.93 o
  -5   1  26       93.63       82.59      9.02 o
  -3   1  26        0.18      -10.99     21.49 o
  -1   1  26      181.08      201.65     10.77 o
   1   1  26      269.24      297.14     11.80 o
   3   1  26       97.97      104.07      8.43 o
   5   1  26       33.89       35.50     16.86 o
  -8   2  26       53.94       48.81      6.91 o
  -6   2  26       76.07      101.61      7.89 o
  -4   2  26       14.36        7.44     15.05 o
  -2   2  26       54.63       63.82      7.29 o
   0   2  26      105.92      103.15      6.11 o
   2   2  26       23.96       21.15      7.88 o
   4   2  26        0.26       14.10     10.05 o
  -7   3  26       28.03       14.06     11.95 o
  -5   3  26       40.96       41.34     12.01 o
  -3   3  26       46.45       33.46      8.19 o
  -1   3  26      100.83       81.74      7.57 o
   1   3  26      165.95      168.56      8.43 o
  -7   1  27       58.42       53.96     10.43 o
  -5   1  27      166.37      170.42      9.39 o
  -3   1  27       33.14       36.01     13.16 o
  -1   1  27       31.54       19.86     10.12 o
   1   1  27       10.43       10.53     11.62 o
   3   1  27       42.96       54.98      6.49 o
  -6   2  27      281.02      268.34      9.67 o
  -4   2  27       30.66       26.22      7.50 o
  -2   2  27        1.08        5.49     10.59 o
   0   2  27        4.97        8.27      7.70 o
   2   2  27       49.81       40.90      6.18 o
  -6   0  28        1.82        4.42      7.02 o
  -4   0  28       78.22       65.82      6.88 o
  -2   0  28       60.75       67.46     17.59 o
   0   0  28      143.63      136.64      6.23 o
  -5   1  28       41.62       49.39      5.85 o
  -3   1  28       12.66        6.62      7.06 o
  -1   1  28       29.31       18.55      7.23 o
 
